# Supplementary material for: catena-Poly[[[tetra­aqua­lanthanum(III)]-di-μ-isonicotinato-κ4 O:O′] chloride]
Source: Acta Crystallogr Sect E Struct Rep Online. 2012 Jun 27;68(Pt 7):m972. doi: 10.1107/S1600536812027778 (PMC3393223; doi:10.1107/S1600536812027778)
Supplement: Supplementary file 1 [file e-68-0m972-sup1.cif]

##############################################################################
#                                                                            #
# This CIF contains the data in a paper accepted for publication in          #
# Acta Crystallographica Section E. It conforms to the requirements of       #
# Notes for Authors for Acta Crystallographica Section E, and has been       #
# peer reviewed under the auspices of the IUCr Commission on Journals.       #
#                                                                            #
# Full details of the Crystallographic Information File format               #
# are given in the paper "The Crystallographic Information File (CIF):       #
# a New Standard Archive File for Crystallography" by S. R. Hall, F. H.      #
# Allen and I. D. Brown [Acta Cryst. (1991), A47, 655-685].                  #
#                                                                            #
# The current version of the core CIF dictionary is obtainable from          #
# ftp://ftp.iucr.org/pub/cif_core.dic.                                       #
#                                                                            #
# Software is freely available for graphical display of the structure(s)     #
# in this CIF. For information consult the CIF software page                 #
# http://www.iucr.org/resources/cif/software.                                #
#                                                                            #
# This file may be used for bona fide research purposes within the           #
# scientific community so long as proper attribution is given to the journal # 
# article from which it was obtained.                                        #
#                                                                            #
##############################################################################
data_I
_audit_creation_method     SHELXL-97
_chemical_name_systematic
;
<i>catena</i>-Poly[[[tetraaqualanthanum(III)]-di-\m-isonicotinato-
\k^4^<i>O</i>:<i>O</i>'] chloride]
;
_chemical_name_common     ?
_chemical_formula_moiety     'C12 H16 La N2 O8 +, Cl -'
_chemical_formula_sum     'C12 H16 Cl La N2 O8'
_chemical_formula_iupac     '[La (C6 H4 N O2)2 (H2 O)4] Cl'
_chemical_formula_weight     490.63
_chemical_melting_point     ?
_symmetry_cell_setting     orthorhombic
_symmetry_space_group_name_H-M     'P b c n'
_symmetry_space_group_name_Hall     '-P 2n 2ab'
loop_
    _symmetry_equiv_pos_as_xyz
    'x, y, z'
    '-x+1/2, -y+1/2, z+1/2'
    '-x, y, -z+1/2'
    'x+1/2, -y+1/2, -z'
    '-x, -y, -z'
    'x-1/2, y-1/2, -z-1/2'
    'x, -y, z-1/2'
    '-x-1/2, y-1/2, z'
_cell_length_a     8.987(3)
_cell_length_b     19.769(3)
_cell_length_c     10.305(3)
_cell_angle_alpha     90.00
_cell_angle_beta     90.00
_cell_angle_gamma     90.00
_cell_volume     1830.8(9)
_cell_formula_units_Z     4
_cell_measurement_reflns_used     3778
_cell_measurement_theta_min     2.49
_cell_measurement_theta_max     28.25
_cell_measurement_temperature     296(2)
_exptl_crystal_description     block
_exptl_crystal_colour     colorless
_exptl_crystal_size_max     0.36
_exptl_crystal_size_mid     0.34
_exptl_crystal_size_min     0.32
_exptl_crystal_density_diffrn     1.780
_exptl_crystal_density_meas     ?
_exptl_crystal_density_method     'not measured'
_exptl_crystal_F_000     960
_exptl_absorpt_coefficient_mu     2.518
_exptl_absorpt_correction_type     multi-scan
_exptl_absorpt_process_details     '(SADABS; Sheldrick, 1996)'
_exptl_absorpt_correction_T_min     0.4642
_exptl_absorpt_correction_T_max     0.4996
_exptl_special_details     ?
_diffrn_ambient_temperature     296(2)
_diffrn_radiation_type     MoK\a
_diffrn_radiation_wavelength     0.71073
_diffrn_radiation_source     'fine-focus sealed tube'
_diffrn_radiation_monochromator     graphite
_diffrn_measurement_device_type     'Bruker SMART 1000 CCD'
_diffrn_measurement_method     '\f and \w scans'
_diffrn_detector_area_resol_mean     ?
_diffrn_reflns_number     9336
_diffrn_reflns_av_R_equivalents     0.0286
_diffrn_reflns_av_sigmaI/netI     0.0234
_diffrn_reflns_theta_min     2.06
_diffrn_reflns_theta_max     25.20
_diffrn_reflns_theta_full     25.20
_diffrn_measured_fraction_theta_max     0.999
_diffrn_measured_fraction_theta_full     0.999
_diffrn_reflns_limit_h_min     -10
_diffrn_reflns_limit_h_max     10
_diffrn_reflns_limit_k_min     -13
_diffrn_reflns_limit_k_max     23
_diffrn_reflns_limit_l_min     -12
_diffrn_reflns_limit_l_max     11
_diffrn_standards_number     ?
_diffrn_standards_interval_count     ?
_diffrn_standards_interval_time     ?
_diffrn_standards_decay_%     ?
_refine_special_details
;
 Refinement of F^2^ against ALL reflections.  The weighted R-factor wR and
 goodness of fit S are based on F^2^, conventional R-factors R are based
 on F, with F set to zero for negative F^2^. The threshold expression of
 F^2^ > 2sigma(F^2^) is used only for calculating R-factors(gt) etc. and is
 not relevant to the choice of reflections for refinement.  R-factors based
 on F^2^ are statistically about twice as large as those based on F, and R-
 factors based on ALL data will be even larger.
;
_reflns_number_total     1652
_reflns_number_gt     1442
_reflns_threshold_expression     I>2\s(I)
_refine_ls_structure_factor_coef     Fsqd
_refine_ls_matrix_type     full
_refine_ls_R_factor_all     0.0287
_refine_ls_R_factor_gt     0.0251
_refine_ls_wR_factor_gt     0.0561
_refine_ls_wR_factor_ref     0.0579
_refine_ls_goodness_of_fit_ref     1.068
_refine_ls_restrained_S_all     1.068
_refine_ls_number_reflns     1652
_refine_ls_number_parameters     110
_refine_ls_number_restraints     0
_refine_ls_hydrogen_treatment     constr
_refine_ls_weighting_scheme     calc
_refine_ls_weighting_details
         'calc w=1/[\s^2^(Fo^2^)+(0.0232P)^2^+2.6828P] where P=(Fo^2^+2Fc^2^)/3'
_atom_sites_solution_hydrogens     geom
_atom_sites_solution_primary     direct
_atom_sites_solution_secondary     difmap
_refine_ls_shift/su_max     0.001
_refine_ls_shift/su_mean     0.000
_refine_diff_density_max     0.457
_refine_diff_density_min     -0.833
_refine_ls_extinction_method     none
_refine_ls_extinction_coef     ?
loop_
    _atom_type_symbol
    _atom_type_description
    _atom_type_scat_dispersion_real
    _atom_type_scat_dispersion_imag
    _atom_type_scat_source
    'C' 'C' 0.0033 0.0016
                         'International Tables Vol C Tables 4.2.6.8 and 6.1.1.4'
    'H' 'H' 0.0000 0.0000
                         'International Tables Vol C Tables 4.2.6.8 and 6.1.1.4'
    'N' 'N' 0.0061 0.0033
                         'International Tables Vol C Tables 4.2.6.8 and 6.1.1.4'
    'O' 'O' 0.0106 0.0060
                         'International Tables Vol C Tables 4.2.6.8 and 6.1.1.4'
    'La' 'La' -0.2871 2.4523
                         'International Tables Vol C Tables 4.2.6.8 and 6.1.1.4'
    'Cl' 'Cl' 0.1484 0.1585
                         'International Tables Vol C Tables 4.2.6.8 and 6.1.1.4'
_computing_data_collection     'SMART (Bruker, 2007)'
_computing_cell_refinement     'SAINT (Bruker, 2007)'
_computing_data_reduction     'SAINT (Bruker, 2007)'
_computing_structure_solution     'SHELXS97 (Sheldrick, 2008)'
_computing_structure_refinement     'SHELXL97 (Sheldrick, 2008)'
_computing_molecular_graphics     'DIAMOND (Brandenburg, 1999)'
_computing_publication_material     'SHELXTL (Sheldrick, 2008)'
loop_
    _atom_site_type_symbol
    _atom_site_label
    _atom_site_fract_x
    _atom_site_fract_y
    _atom_site_fract_z
    _atom_site_U_iso_or_equiv
    _atom_site_adp_type
    _atom_site_calc_flag
    _atom_site_refinement_flags
    _atom_site_occupancy
    _atom_site_symmetry_multiplicity
    _atom_site_disorder_assembly
    _atom_site_disorder_group
    O O2 0.9557(3) 0.89408(12) -0.0984(2) 0.0408(6) Uani d . 1 1 . .
    La La1 1.0000 1.011578(11) 0.2500 0.02190(10) Uani d S 1 2 . .
    O O1 0.8975(3) 0.92871(11) 0.1000(2) 0.0377(5) Uani d . 1 1 . .
    O O3 1.2552(2) 1.04958(10) 0.3400(2) 0.0352(5) Uani d . 1 1 . .
    H H3A 1.2917 1.0890 0.3483 0.042 Uiso d R 1 1 . .
    H H3B 1.3240 1.0228 0.3163 0.042 Uiso d R 1 1 . .
    C C1 0.8975(3) 0.81153(15) 0.0573(3) 0.0260(6) Uani d . 1 1 . .
    C C2 0.8242(4) 0.79557(17) 0.1717(3) 0.0374(8) Uani d . 1 1 . .
    H H2 0.7884 0.8293 0.2262 0.045 Uiso calc R 1 1 . .
    O O4 0.7951(3) 0.95919(14) 0.3865(2) 0.0473(6) Uani d . 1 1 . .
    H H4C 0.7803 0.9566 0.4678 0.057 Uiso d R 1 1 . .
    H H4D 0.7123 0.9541 0.3480 0.057 Uiso d R 1 1 . .
    C C3 0.9497(4) 0.75920(16) -0.0183(3) 0.0366(8) Uani d . 1 1 . .
    H H3 1.0001 0.7681 -0.0952 0.044 Uiso calc R 1 1 . .
    N N1 0.8541(3) 0.67750(15) 0.1297(3) 0.0466(8) Uani d . 1 1 . .
    C C5 0.9265(5) 0.69354(18) 0.0216(4) 0.0500(10) Uani d . 1 1 . .
    H H5 0.9633 0.6587 -0.0297 0.060 Uiso calc R 1 1 . .
    C C6 0.8060(5) 0.7282(2) 0.2023(4) 0.0485(9) Uani d . 1 1 . .
    H H6 0.7567 0.7176 0.2790 0.058 Uiso calc R 1 1 . .
    C C7 0.9186(3) 0.88401(15) 0.0168(3) 0.0270(7) Uani d . 1 1 . .
    Cl Cl1 0.5000 0.94091(8) 0.2500 0.0543(4) Uani d S 1 2 . .
loop_
    _atom_site_aniso_label
    _atom_site_aniso_U_11
    _atom_site_aniso_U_22
    _atom_site_aniso_U_33
    _atom_site_aniso_U_12
    _atom_site_aniso_U_13
    _atom_site_aniso_U_23
    O2 0.0554(15) 0.0312(12) 0.0358(13) -0.0011(11) 0.0088(11) 0.0112(10)
    La1 0.02877(15) 0.01764(15) 0.01929(14) 0.000 -0.00134(9) 0.000
    O1 0.0418(13) 0.0273(12) 0.0441(13) -0.0027(10) -0.0035(11) -0.0106(10)
    O3 0.0358(12) 0.0247(11) 0.0450(12) -0.0076(9) 0.0005(10) -0.0071(10)
    C1 0.0297(16) 0.0252(16) 0.0232(14) -0.0039(13) -0.0028(12) 0.0002(12)
    C2 0.048(2) 0.0331(18) 0.0316(17) -0.0037(15) 0.0086(15) 0.0009(14)
    O4 0.0318(13) 0.0836(19) 0.0265(11) -0.0182(12) -0.0036(9) 0.0118(12)
    C3 0.050(2) 0.0280(17) 0.0322(17) -0.0020(15) 0.0090(15) 0.0005(14)
    N1 0.0507(19) 0.0318(16) 0.057(2) -0.0095(14) 0.0008(16) 0.0117(15)
    C5 0.067(3) 0.0247(18) 0.058(2) -0.0007(19) 0.007(2) -0.0048(17)
    C6 0.053(2) 0.047(2) 0.045(2) -0.0104(18) 0.0123(19) 0.0156(18)
    C7 0.0253(17) 0.0245(16) 0.0312(16) -0.0026(13) -0.0032(13) 0.0012(13)
    Cl1 0.0349(7) 0.0595(9) 0.0687(9) 0.000 -0.0172(6) 0.000
_geom_special_details
;
 All esds (except the esd in the dihedral angle between two l.s. planes)
 are estimated using the full covariance matrix.  The cell esds are taken
 into account individually in the estimation of esds in distances, angles
 and torsion angles; correlations between esds in cell parameters are only
 used when they are defined by crystal symmetry.  An approximate (isotropic)
 treatment of cell esds is used for estimating esds involving l.s. planes.
;
loop_
    _geom_bond_atom_site_label_1
    _geom_bond_atom_site_label_2
    _geom_bond_site_symmetry_2
    _geom_bond_distance
    _geom_bond_publ_flag
    O2 C7 . 1.249(4) ?
    La1 O1 . 2.433(2) ?
    La1 O2 7_576 2.465(2) ?
    La1 O4 . 2.538(2) ?
    La1 O3 . 2.585(2) ?
    O1 C7 . 1.246(4) ?
    O3 H3A . 0.8500 ?
    O3 H3B . 0.8500 ?
    C1 C3 . 1.377(4) ?
    C1 C2 . 1.387(4) ?
    C1 C7 . 1.504(4) ?
    C2 C6 . 1.379(5) ?
    C2 H2 . 0.9300 ?
    O4 H4C . 0.8500 ?
    O4 H4D . 0.8500 ?
    C3 C5 . 1.378(5) ?
    C3 H3 . 0.9300 ?
    N1 C6 . 1.323(5) ?
    N1 C5 . 1.328(5) ?
    C5 H5 . 0.9300 ?
    C6 H6 . 0.9300 ?
loop_
    _geom_angle_atom_site_label_1
    _geom_angle_atom_site_label_2
    _geom_angle_atom_site_label_3
    _geom_angle_site_symmetry_1
    _geom_angle_site_symmetry_3
    _geom_angle
    _geom_angle_publ_flag
    C7 O2 La1 . 5_775 140.0(2) ?
    O1 La1 O1 . 3_755 95.35(11) ?
    O1 La1 O2 . 7_576 148.28(8) ?
    O1 La1 O2 3_755 7_576 99.69(8) ?
    O1 La1 O2 . 5_775 99.69(8) ?
    O1 La1 O2 3_755 5_775 148.28(8) ?
    O2 La1 O2 7_576 5_775 81.66(11) ?
    O1 La1 O4 . . 78.60(8) ?
    O1 La1 O4 3_755 . 69.39(8) ?
    O2 La1 O4 7_576 . 80.82(8) ?
    O2 La1 O4 5_775 . 141.00(8) ?
    O1 La1 O4 . 3_755 69.39(8) ?
    O1 La1 O4 3_755 3_755 78.60(8) ?
    O2 La1 O4 7_576 3_755 141.00(8) ?
    O2 La1 O4 5_775 3_755 80.82(8) ?
    O4 La1 O4 . 3_755 131.82(13) ?
    O1 La1 O3 . . 139.41(7) ?
    O1 La1 O3 3_755 . 68.40(7) ?
    O2 La1 O3 7_576 . 72.31(8) ?
    O2 La1 O3 5_775 . 82.19(8) ?
    O4 La1 O3 . . 124.28(7) ?
    O4 La1 O3 3_755 . 70.97(7) ?
    O1 La1 O3 . 3_755 68.40(7) ?
    O1 La1 O3 3_755 3_755 139.41(7) ?
    O2 La1 O3 7_576 3_755 82.19(8) ?
    O2 La1 O3 5_775 3_755 72.31(8) ?
    O4 La1 O3 . 3_755 70.97(7) ?
    O4 La1 O3 3_755 3_755 124.28(7) ?
    O3 La1 O3 . 3_755 146.21(10) ?
    C7 O1 La1 . . 149.0(2) ?
    La1 O3 H3A . . 130.2 ?
    La1 O3 H3B . . 111.2 ?
    H3A O3 H3B . . 108.5 ?
    C3 C1 C2 . . 118.1(3) ?
    C3 C1 C7 . . 121.0(3) ?
    C2 C1 C7 . . 120.8(3) ?
    C6 C2 C1 . . 118.1(3) ?
    C6 C2 H2 . . 121.0 ?
    C1 C2 H2 . . 121.0 ?
    La1 O4 H4C . . 133.2 ?
    La1 O4 H4D . . 115.2 ?
    H4C O4 H4D . . 108.4 ?
    C1 C3 C5 . . 119.2(3) ?
    C1 C3 H3 . . 120.4 ?
    C5 C3 H3 . . 120.4 ?
    C6 N1 C5 . . 117.0(3) ?
    N1 C5 C3 . . 123.4(3) ?
    N1 C5 H5 . . 118.3 ?
    C3 C5 H5 . . 118.3 ?
    N1 C6 C2 . . 124.3(3) ?
    N1 C6 H6 . . 117.8 ?
    C2 C6 H6 . . 117.8 ?
    O1 C7 O2 . . 125.6(3) ?
    O1 C7 C1 . . 117.7(3) ?
    O2 C7 C1 . . 116.7(3) ?
loop_
    _geom_hbond_atom_site_label_D
    _geom_hbond_atom_site_label_H
    _geom_hbond_atom_site_label_A
    _geom_hbond_site_symmetry_A
    _geom_hbond_distance_DH
    _geom_hbond_distance_HA
    _geom_hbond_distance_DA
    _geom_hbond_angle_DHA
    O3 H3A N1 6_666 0.85 1.85 2.699(4) 175
    O3 H3B Cl1 1_655 0.85 2.36 3.212(2) 175
    O4 H4C O3 5_776 0.85 2.01 2.860(3) 180
    O4 H4D Cl1 . 0.85 2.17 3.024(3) 180
data_global
_journal_date_recd_electronic     2012-03-21
_journal_date_accepted     2012-06-19
_journal_name_full     'Acta Crystallographica, Section E'
_journal_year     2012
_journal_volume     68
_journal_issue      7
_journal_page_first     m972
_journal_page_last     m972
_journal_paper_category     QM
_journal_paper_doi     10.1107/S1600536812027778
_journal_coeditor_code     HY2530
_publ_contact_author_name     'Jin-He Zhao'
_publ_contact_author_address
;
      Department of Chemical and Life Science
      Baise University
      Baise 533000
      People's Republic of China
;
_publ_contact_author_email     'ben19812006@163.com'
_publ_contact_author_fax     '0086-771-3264166'
_publ_contact_author_phone     '0086-771-3064863'
_publ_section_title
;\
<i>catena</i>-Poly[[[tetraaqualanthanum(III)]-di-\m-isonicotinato-\
\k^4^<i>O</i>:<i>O</i>'] chloride]
;
loop_
    _publ_author_name
    _publ_author_address
    'Jin-He Zhao'
;
Department of Chemical and Life Science
Baise University
Baise 533000
People's Republic of China
;
