# Supplementary material for: catena-Poly[[[tetra­aqua­lanthanum(III)]-di-μ-isonicotinato-κ4 O:O′] chloride]
Source: Acta Crystallogr Sect E Struct Rep Online. 2012 Jun 27;68(Pt 7):m972. doi: 10.1107/S1600536812027778 (PMC3393223; doi:10.1107/S1600536812027778)
Supplement: Supplementary file 2 [file e-68-0m972-Isup2.hkl]

# 
# h,k,l, Fc-squared, Fo-squared, sigma(Fo-squared) and status flag 
# 
data_I
_shelx_title ' l78 in Pbcn' 
_shelx_refln_list_code          4 
_shelx_F_calc_maximum      278.02 
_exptl_crystal_F_000       960.00 
_reflns_d_resolution_high  0.8347 
 
loop_ 
 _symmetry_equiv_pos_as_xyz 
 'x, y, z' 
 '-x+1/2, -y+1/2, z+1/2' 
 '-x, y, -z+1/2' 
 'x+1/2, -y+1/2, -z' 
 '-x, -y, -z' 
 'x-1/2, y-1/2, -z-1/2' 
 'x, -y, z-1/2' 
 '-x-1/2, y-1/2, z' 
 
_cell_length_a     8.9872 
_cell_length_b    19.7687 
_cell_length_c    10.3047 
_cell_angle_alpha  90.000 
_cell_angle_beta   90.000 
_cell_angle_gamma  90.000 
 
_shelx_F_squared_multiplier     1.000 
 
loop_ 
 _refln_index_h 
 _refln_index_k 
 _refln_index_l 
 _refln_F_squared_calc 
 _refln_F_squared_meas 
 _refln_F_squared_sigma 
 _refln_observed_status 
   2   0   0    46613.20    43427.26   2300.48 o 
   4   0   0    36748.62    33197.50   1103.05 o 
   6   0   0     9579.06    10145.52    605.35 o 
   8   0   0     7062.66     7936.35    621.14 o 
  10   0   0     5723.82     6857.30    350.22 o 
   1   1   0    74131.68    31807.06   4705.74 o 
   3   1   0    14850.71    13909.23    509.17 o 
   5   1   0     8243.84     8563.96    197.08 o 
   7   1   0     2440.96     2964.81    175.21 o 
   9   1   0     3869.42     4212.83    169.46 o 
   0   2   0    40888.60    37686.10   1196.35 o 
   2   2   0    24894.42    21933.58   2257.44 o 
   4   2   0    52927.74    47839.22   1299.18 o 
   6   2   0    10803.50    11284.75    490.07 o 
   8   2   0    12277.26    13763.05    611.41 o 
  10   2   0     4485.49     5267.25    164.82 o 
   1   3   0    27886.64    26976.07    803.09 o 
   3   3   0    12369.45    11641.21    443.76 o 
   5   3   0    17161.71    17559.30    381.45 o 
   7   3   0     7819.88     8193.72    360.58 o 
   9   3   0     3664.93     4057.74    246.11 o 
   0   4   0    57106.94    52205.21   1655.66 o 
   2   4   0     7619.67     7812.91    159.83 o 
   4   4   0    32964.70    31596.98   1052.56 o 
   6   4   0    15264.87    15550.04    469.35 o 
   8   4   0     5553.60     6193.43    317.17 o 
  10   4   0     2999.29     3534.63    194.33 o 
   1   5   0     8238.18     8341.64    328.62 o 
   3   5   0    20963.50    19910.41    429.47 o 
   5   5   0    23673.98    23200.50    426.63 o 
   7   5   0    10584.57    11030.15    442.42 o 
   9   5   0     5408.41     5770.35    260.09 o 
   0   6   0     4890.88     5481.54    190.18 o 
   2   6   0     9769.04     9532.94    191.67 o 
   4   6   0     6134.53     6235.81    107.83 o 
   6   6   0    10579.45    10457.60    210.64 o 
   8   6   0     4929.88     5395.92    139.27 o 
  10   6   0     1730.07     2027.04     68.71 o 
   1   7   0    20586.27    19743.41    394.17 o 
   3   7   0    32383.99    30848.38    482.09 o 
   5   7   0    20749.48    20666.10    333.79 o 
   7   7   0     7577.77     7773.06    267.56 o 
   9   7   0     3863.28     4182.12    112.65 o 
   0   8   0       65.72       81.81     15.79 o 
   2   8   0    28086.07    27801.63    587.05 o 
   4   8   0    13681.56    14362.82    234.50 o 
   6   8   0     5828.81     5890.09    142.94 o 
   8   8   0      815.51      982.83     39.40 o 
  10   8   0      698.96      880.57     48.52 o 
   1   9   0    44055.57    43678.15    862.50 o 
   3   9   0    30970.54    30073.12    475.06 o 
   5   9   0    10475.34    10562.61    178.15 o 
   7   9   0     7385.51     7304.01    229.85 o 
   9   9   0     1913.38     2198.32     65.11 o 
   0  10   0     9573.28     9852.12    338.74 o 
   2  10   0    21286.07    20961.14    333.00 o 
   4  10   0      866.76      966.43     58.75 o 
   6  10   0     3867.58     3785.19     76.83 o 
   8  10   0      830.00      943.76     43.20 o 
   1  11   0    11947.81    12152.03    252.70 o 
   3  11   0    12175.36    12347.81    204.11 o 
   5  11   0     5935.96     6190.36    129.73 o 
   7  11   0     3619.14     3665.70    105.03 o 
   9  11   0     2964.55     2998.17    116.81 o 
   0  12   0     1919.08     1846.56     88.27 o 
   2  12   0    14161.84    14088.56    251.87 o 
   4  12   0     1583.28     1706.50     44.79 o 
   6  12   0     3768.71     3553.73     79.09 o 
   8  12   0     2256.72     2346.75     81.44 o 
   1  13   0     4241.77     4128.68    117.17 o 
   3  13   0     5949.56     6045.74    134.75 o 
   5  13   0     1360.05     1452.20     42.28 o 
   7  13   0     2734.20     2704.49     84.50 o 
   9  13   0      792.10      890.84     50.17 o 
   0  14   0      381.52      363.86     38.04 o 
   2  14   0     3438.33     3266.40     99.78 o 
   4  14   0     2209.95     2385.56     96.93 o 
   6  14   0     3297.25     3152.45     86.91 o 
   8  14   0     1552.79     1693.63    160.76 o 
   1  15   0     1266.90     1268.47     54.04 o 
   3  15   0       12.97       15.57     10.72 o 
   5  15   0      585.07      604.52     33.97 o 
   7  15   0     1068.76     1113.50     66.38 o 
   0  16   0     8761.31     8357.23    307.88 o 
   2  16   0     5143.46     4826.16    139.10 o 
   4  16   0      686.64      768.27     37.81 o 
   6  16   0      331.92      402.45     40.35 o 
   1  17   0     1310.94     1280.26    110.88 o 
   3  17   0     1838.16     1863.36     60.50 o 
   5  17   0       13.95       20.96     14.92 o 
   7  17   0        3.30      -16.43     21.55 o 
   0  18   0     2118.36     1934.83    104.78 o 
   2  18   0      553.46      591.22     33.00 o 
   4  18   0     1827.62     1947.23     65.11 o 
   6  18   0      564.94      649.01     52.59 o 
   1  19   0      180.37      187.88     25.64 o 
   3  19   0        9.71       24.18     14.24 o 
   5  19   0      439.78      412.46     32.27 o 
   0  20   0      526.23      473.66     53.82 o 
   2  20   0      106.31      105.90     21.48 o 
   4  20   0     1064.63     1107.83     51.13 o 
   1  21   0       10.53        8.11     17.16 o 
   3  21   0       54.92       44.52     17.75 o 
   0  22   0       48.99       43.78     30.14 o 
   2  22   0      540.77      555.55     37.20 o 
   1  23   0      511.09      526.05     44.65 o 
   1   1   1      362.86      362.01      6.68 o 
   2   1   1    29830.56    29378.19    322.17 o 
   3   1   1    16865.98    16717.44    188.74 o 
   4   1   1     4256.25     4194.68     74.91 o 
   5   1   1       59.98       56.44      6.73 o 
   6   1   1       58.19       66.51      9.77 o 
   7   1   1      299.72      360.48     25.92 o 
   8   1   1       23.38       10.56     10.78 o 
   9   1   1       66.73       74.87     15.45 o 
  10   1   1       37.54       21.69     17.59 o 
   0   2   1      185.22      213.19     17.58 o 
   1   2   1        5.66       -6.06      4.04 o 
   2   2   1       59.04       86.18      7.02 o 
   3   2   1     9905.14     9958.68    113.47 o 
   4   2   1      658.33      707.46     31.60 o 
   5   2   1      357.82      402.25     17.07 o 
   6   2   1        3.76        4.41      5.33 o 
   7   2   1       57.22       64.70      8.82 o 
   8   2   1       32.35       58.41     22.98 o 
   9   2   1       89.98       86.73     17.55 o 
  10   2   1      200.48      240.69     17.00 o 
   1   3   1    12217.55    12843.50    159.48 o 
   2   3   1       41.80       57.51     10.12 o 
   3   3   1     5567.34     5510.46     87.92 o 
   4   3   1     1991.52     2059.08     35.80 o 
   5   3   1     5304.45     5292.80     82.49 o 
   6   3   1      302.14      356.04     27.27 o 
   7   3   1     2056.68     2231.05     70.72 o 
   8   3   1       48.50       47.46      9.46 o 
   9   3   1      232.50      356.85     31.21 o 
  10   3   1        2.03       -4.34     12.37 o 
   0   4   1      199.57      202.88     20.45 o 
   1   4   1      786.82      743.80     12.42 o 
   2   4   1       82.85      109.37      4.95 o 
   3   4   1     9075.14     9019.95    168.99 o 
   4   4   1     2187.76     2268.35     45.29 o 
   5   4   1       35.91       63.55     18.35 o 
   6   4   1       33.59       39.38      5.80 o 
   7   4   1        7.10        7.34      7.03 o 
   8   4   1      167.84      207.38     15.21 o 
   9   4   1        7.43        6.73     10.45 o 
  10   4   1       28.04       38.74     11.15 o 
   1   5   1     8893.24     9251.44    118.41 o 
   2   5   1      168.03      169.41     12.28 o 
   3   5   1    15680.72    15259.62    309.22 o 
   4   5   1      498.06      549.41     19.90 o 
   5   5   1     2531.13     2460.04     37.29 o 
   6   5   1       28.44       34.06      8.21 o 
   7   5   1     4983.21     5083.78    143.41 o 
   8   5   1       12.56       32.09     12.13 o 
   9   5   1      858.71      948.98     32.12 o 
  10   5   1        1.61        4.65     12.15 o 
   0   6   1      697.06      717.36     20.67 o 
   1   6   1     4785.77     4669.98     86.83 o 
   2   6   1       76.61       79.06      8.05 o 
   3   6   1      264.35      284.06     12.26 o 
   4   6   1     3023.32     3210.45     47.74 o 
   5   6   1     1394.89     1424.13     26.08 o 
   6   6   1      201.57      210.25      9.74 o 
   7   6   1       30.00       44.14      8.43 o 
   8   6   1     1124.26     1141.94     29.31 o 
   9   6   1       24.54       26.89     10.61 o 
  10   6   1       23.54       31.15     11.82 o 
   1   7   1     2309.29     2259.96     34.96 o 
   2   7   1        4.61       10.54      7.28 o 
   3   7   1    12717.16    12822.49    146.92 o 
   4   7   1      414.19      421.94     12.29 o 
   5   7   1     3760.23     3955.48     51.95 o 
   6   7   1     1739.37     1740.10     32.00 o 
   7   7   1     3140.48     3272.22     51.92 o 
   8   7   1        0.00        7.64      9.64 o 
   9   7   1     1355.01     1500.39     38.43 o 
  10   7   1        5.75       -5.32     11.13 o 
   0   8   1     5514.81     5630.13    120.45 o 
   1   8   1     4742.14     5152.81     80.59 o 
   2   8   1     5448.72     5382.83     68.66 o 
   3   8   1      286.17      356.92      9.96 o 
   4   8   1     2252.35     2208.93     32.02 o 
   5   8   1      462.76      457.91     13.48 o 
   6   8   1     2136.52     2152.27     36.79 o 
   7   8   1        4.18        8.37      7.24 o 
   8   8   1     2625.92     2648.71     66.20 o 
   9   8   1        1.01        8.85     11.89 o 
  10   8   1      419.56      525.74     41.99 o 
   1   9   1    13350.93    13965.65    189.41 o 
   2   9   1     3714.69     3938.02     56.64 o 
   3   9   1     4088.77     4202.33     53.64 o 
   4   9   1        0.17        3.47      4.09 o 
   5   9   1     1956.03     2011.01     32.52 o 
   6   9   1       87.21      105.09     10.25 o 
   7   9   1     3353.78     3385.14     66.48 o 
   8   9   1      187.15      205.14     14.96 o 
   9   9   1      950.53     1099.51     32.96 o 
   0  10   1    19293.06    19754.25    398.30 o 
   1  10   1       42.94       70.06      8.63 o 
   2  10   1    14387.22    14166.36    162.83 o 
   3  10   1      325.23      337.34      9.38 o 
   4  10   1     8597.33     8577.52    102.60 o 
   5  10   1       72.45       89.49      7.21 o 
   6  10   1     4062.58     4039.41     64.35 o 
   7  10   1      240.31      226.52     12.57 o 
   8  10   1     2537.03     2634.47     62.29 o 
   9  10   1       14.34       13.64     12.92 o 
   1  11   1     8669.23     8960.82    126.25 o 
   2  11   1      136.16      172.63      6.90 o 
   3  11   1     7152.31     7357.03     92.33 o 
   4  11   1      186.84      201.61      9.01 o 
   5  11   1     2042.52     2156.34     36.07 o 
   6  11   1       90.07      109.72     10.05 o 
   7  11   1     2190.94     2214.36     45.09 o 
   8  11   1        0.12       20.44     12.67 o 
   9  11   1     1286.08     1336.88     44.65 o 
   0  12   1    16567.06    16552.23    664.61 o 
   1  12   1       13.43       17.48      5.27 o 
   2  12   1    23142.15    22840.37    282.98 o 
   3  12   1       45.31       51.57      6.37 o 
   4  12   1     7219.90     7228.89     98.69 o 
   5  12   1       97.80       99.02      9.20 o 
   6  12   1     7446.14     7371.43    111.40 o 
   7  12   1        2.76        5.63      8.99 o 
   8  12   1     3442.29     3517.42     77.63 o 
   9  12   1        9.85       20.88     14.23 o 
   1  13   1     8485.28     8379.28    150.59 o 
   2  13   1      207.57      236.84     14.14 o 
   3  13   1     5693.82     5630.70     86.29 o 
   4  13   1      120.72      138.86     10.41 o 
   5  13   1     4498.44     4752.27     71.41 o 
   6  13   1       50.54       63.18     10.92 o 
   7  13   1     1755.57     1808.55     45.07 o 
   8  13   1       77.59       97.38     17.14 o 
   0  14   1    17522.04    16902.15    405.21 o 
   1  14   1       23.47       33.34      8.65 o 
   2  14   1    13545.48    13205.79    206.51 o 
   3  14   1       72.46       67.67     10.07 o 
   4  14   1     7026.19     7120.23    111.77 o 
   5  14   1      268.47      266.95     16.55 o 
   6  14   1     8740.07     8926.01    154.72 o 
   7  14   1       30.52       33.17     13.52 o 
   8  14   1     2182.25     2296.27     69.64 o 
   1  15   1     7538.14     7395.18    137.77 o 
   2  15   1      725.48      726.26     36.67 o 
   3  15   1     5503.19     5302.77     92.82 o 
   4  15   1      699.52      749.93     25.67 o 
   5  15   1     4412.11     4455.64     78.67 o 
   6  15   1        0.15       20.59     12.59 o 
   7  15   1     2866.09     2882.64     78.49 o 
   8  15   1       14.48       43.37     22.91 o 
   0  16   1     3338.30     3217.37    101.24 o 
   1  16   1      348.15      387.77     21.83 o 
   2  16   1    11831.29    11517.10    185.02 o 
   3  16   1      677.66      661.21     33.25 o 
   4  16   1     7196.65     7217.68    115.28 o 
   5  16   1      347.07      388.12     20.70 o 
   6  16   1     5349.13     5486.15    106.41 o 
   7  16   1       72.32       68.03     18.78 o 
   1  17   1     6463.04     6118.46    120.19 o 
   2  17   1      541.78      567.69     24.57 o 
   3  17   1     6498.14     6506.63    108.39 o 
   4  17   1       77.10       68.36     12.01 o 
   5  17   1     7517.97     7742.91    138.96 o 
   6  17   1       41.30       41.85     15.04 o 
   7  17   1     3013.76     3008.06     99.43 o 
   0  18   1     7914.87     7467.56    201.46 o 
   1  18   1      157.06      199.41     20.14 o 
   2  18   1     5622.67     5471.13    100.51 o 
   3  18   1      128.76      128.73     13.69 o 
   4  18   1     4917.56     4969.70     87.62 o 
   5  18   1      146.99      147.88     17.78 o 
   6  18   1     5754.97     5789.10    127.48 o 
   1  19   1     8107.52     7702.13    148.43 o 
   2  19   1       52.12       59.72     11.27 o 
   3  19   1     7893.18     7870.95    126.31 o 
   4  19   1        7.97        8.33     11.09 o 
   5  19   1     6294.98     6379.51    136.45 o 
   6  19   1       26.58       25.77     20.73 o 
   0  20   1     5125.73     4993.16    149.70 o 
   1  20   1       95.48      181.14     26.61 o 
   2  20   1     5912.36     5728.62     98.19 o 
   3  20   1       15.30       32.12     11.32 o 
   4  20   1     4510.02     4574.62    102.25 o 
   5  20   1       13.96       23.53     16.16 o 
   1  21   1     8663.68     8593.25    165.51 o 
   2  21   1       27.95       57.37     12.32 o 
   3  21   1     5872.58     5774.93    110.16 o 
   4  21   1      105.95      129.57     17.94 o 
   0  22   1     5840.08     5344.49    162.13 o 
   1  22   1        2.94       96.44     18.11 o 
   2  22   1     4091.00     4137.79     86.51 o 
   3  22   1       27.25       52.62     14.15 o 
   1  23   1     5474.62     5364.45    193.47 o 
   2  23   1        2.64       32.00     14.19 o 
   0   0   2    25994.15    26478.33    675.51 o 
   1   0   2    14424.75    14894.89    268.32 o 
   2   0   2     7983.17     8376.33    135.12 o 
   3   0   2      595.34      657.00     15.03 o 
   4   0   2    48057.78    45315.90    700.04 o 
   5   0   2     1077.73     1028.55     31.05 o 
   6   0   2    31131.41    28319.69   1149.91 o 
   7   0   2     1509.27     1444.33     67.74 o 
   8   0   2    11508.35    11710.38    274.43 o 
   9   0   2       27.51       56.17     18.86 o 
  10   0   2     3739.67     4519.70    280.97 o 
   1   1   2     8797.80     9325.71    104.58 o 
   2   1   2      215.05      208.43      5.73 o 
   3   1   2    18832.84    19042.72    220.75 o 
   4   1   2     1119.78     1196.05     20.93 o 
   5   1   2    12365.20    12175.49    139.81 o 
   6   1   2     2269.52     1981.82     61.09 o 
   7   1   2     7739.93     7399.70    158.87 o 
   8   1   2       78.02      124.61     13.85 o 
   9   1   2     2356.61     2508.27     58.85 o 
  10   1   2       62.65      123.68     15.56 o 
   0   2   2    70489.19    69284.48   1452.97 o 
   1   2   2     3723.97     4123.56     49.54 o 
   2   2   2    77294.56    69163.59    809.40 o 
   3   2   2       17.76       28.89      4.10 o 
   4   2   2    31568.91    30203.29    380.68 o 
   5   2   2      834.29      822.72     24.49 o 
   6   2   2    10761.51     9882.94    263.29 o 
   7   2   2      839.45      825.16     25.90 o 
   8   2   2     9312.98     9439.53    168.82 o 
   9   2   2      191.20      260.80     22.48 o 
  10   2   2     3105.58     3554.55     91.93 o 
   1   3   2    29686.69    29946.73    398.44 o 
   2   3   2       29.43       40.22      2.63 o 
   3   3   2    22288.33    21964.59    254.50 o 
   4   3   2      754.18      744.24     23.31 o 
   5   3   2     8966.17     8707.05    101.79 o 
   6   3   2      320.65      326.38     18.24 o 
   7   3   2     6824.32     6659.09    106.88 o 
   8   3   2      268.04      373.14     25.15 o 
   9   3   2     3798.23     3992.16    116.86 o 
  10   3   2        1.85       54.96     15.93 o 
   0   4   2    55229.25    55280.82   1544.47 o 
   1   4   2        7.95        9.20      1.92 o 
   2   4   2    23358.06    24268.85    323.65 o 
   3   4   2        8.42       16.49      3.08 o 
   4   4   2    17467.03    17419.33    224.35 o 
   5   4   2      238.53      255.77     13.71 o 
   6   4   2    10265.09     9938.01    174.17 o 
   7   4   2      125.40      137.69     12.16 o 
   8   4   2     5219.31     5432.09    110.08 o 
   9   4   2       33.52       60.65     13.32 o 
  10   4   2     3340.06     3701.13     96.75 o 
   1   5   2    50251.25    49683.52    620.77 o 
   2   5   2      235.00      221.88      6.21 o 
   3   5   2    28718.43    27827.48    344.12 o 
   4   5   2      345.85      356.50     15.64 o 
   5   5   2    12041.21    11380.49    206.10 o 
   6   5   2      229.91      212.55     11.03 o 
   7   5   2     6525.81     6348.73     98.78 o 
   8   5   2      102.56      111.20     11.69 o 
   9   5   2     3126.48     3285.35     69.22 o 
  10   5   2        4.77       34.35     14.96 o 
   0   6   2    20632.80    21363.16    407.73 o 
   1   6   2        2.13        4.64      2.22 o 
   2   6   2    25238.44    26881.66    359.41 o 
   3   6   2      566.22      674.45     17.07 o 
   4   6   2    11136.60    10905.94    261.00 o 
   5   6   2       95.55      103.31      8.74 o 
   6   6   2     6618.78     6633.18     93.21 o 
   7   6   2      301.69      322.26     19.17 o 
   8   6   2     2968.63     3095.82     58.04 o 
   9   6   2       20.34       49.66     13.15 o 
  10   6   2     1295.09     1451.21     45.88 o 
   1   7   2    35627.13    35887.37    448.37 o 
   2   7   2     1169.86     1355.29     20.16 o 
   3   7   2    22741.54    22476.25    279.11 o 
   4   7   2      133.54      129.51      7.12 o 
   5   7   2    15704.05    15018.67    202.79 o 
   6   7   2      450.95      493.31     16.67 o 
   7   7   2     8148.44     8145.15    131.78 o 
   8   7   2       35.03       42.80     10.58 o 
   9   7   2     4800.42     5130.14    131.73 o 
  10   7   2        0.00       22.04     12.45 o 
   0   8   2     7734.14     8270.24    153.33 o 
   1   8   2     5163.16     5865.03     78.72 o 
   2   8   2     8838.56     9458.37    109.60 o 
   3   8   2     1880.91     1949.93     28.57 o 
   4   8   2     3262.26     3301.04     46.96 o 
   5   8   2      126.63       90.81     16.76 o 
   6   8   2     3944.04     3945.81     61.74 o 
   7   8   2      215.74      297.73     15.91 o 
   8   8   2     2651.38     2670.66     63.73 o 
   9   8   2      145.14      191.03     16.46 o 
   1   9   2    14513.96    14668.86    203.52 o 
   2   9   2       15.99       26.00      4.32 o 
   3   9   2    14612.67    14221.31    161.79 o 
   4   9   2     1614.16     1698.82     26.61 o 
   5   9   2    10896.27    10624.24    149.40 o 
   6   9   2        8.99        6.06      6.15 o 
   7   9   2     8539.67     8441.54    144.81 o 
   8   9   2        4.15        9.51      9.03 o 
   9   9   2     4043.41     4260.22    112.01 o 
   0  10   2     3383.98     3543.31    111.20 o 
   1  10   2       60.70       53.19      4.13 o 
   2  10   2     5793.77     6121.24     73.79 o 
   3  10   2       12.17       38.08      4.40 o 
   4  10   2     4827.38     4947.80     64.26 o 
   5  10   2     1019.88     1042.85     27.26 o 
   6  10   2     6057.66     5817.47     90.97 o 
   7  10   2      117.12      149.70     14.17 o 
   8  10   2     1363.23     1386.66     36.36 o 
   9  10   2      346.43      404.88     24.55 o 
   1  11   2    14941.54    14987.42    217.68 o 
   2  11   2       19.43       29.63      4.32 o 
   3  11   2     8947.46     8977.24    111.54 o 
   4  11   2      192.86      216.73     10.35 o 
   5  11   2     8714.39     8636.76    126.96 o 
   6  11   2      115.60      146.02     14.46 o 
   7  11   2     2559.47     2554.81     67.85 o 
   8  11   2      342.15      390.39     25.83 o 
   9  11   2     1503.36     1639.46     56.13 o 
   0  12   2     4793.62     4903.78    113.06 o 
   1  12   2       25.78       20.12      4.51 o 
   2  12   2     6788.68     6902.34     88.73 o 
   3  12   2      290.36      304.13     12.35 o 
   4  12   2     3143.98     3130.48     50.31 o 
   5  12   2      168.62      176.47     15.44 o 
   6  12   2     1913.64     1875.75     44.59 o 
   7  12   2        0.09        5.27      9.51 o 
   8  12   2     1230.12     1225.37     45.08 o 
   9  12   2       20.68       39.55     17.50 o 
   1  13   2     4449.40     4484.09     95.09 o 
   2  13   2      368.12      394.66     14.85 o 
   3  13   2     4197.87     4274.18     67.11 o 
   4  13   2       34.58       39.29      7.38 o 
   5  13   2     1760.12     1739.64     46.06 o 
   6  13   2       53.46       45.50      9.64 o 
   7  13   2     1599.28     1666.93     42.73 o 
   8  13   2        5.76       15.24     13.58 o 
   0  14   2    10405.20    10378.97    260.58 o 
   1  14   2      132.40      126.88     12.89 o 
   2  14   2     6495.48     6329.40    124.33 o 
   3  14   2      159.29      159.30     12.04 o 
   4  14   2     3137.56     3029.14     91.36 o 
   5  14   2      162.46      140.06     15.53 o 
   6  14   2     1776.98     1758.33     46.14 o 
   7  14   2       87.60       94.86     15.97 o 
   8  14   2      700.26      716.79     46.26 o 
   1  15   2     3290.09     3269.22     76.46 o 
   2  15   2     1626.72     1514.84     64.03 o 
   3  15   2     1251.36     1212.90     46.42 o 
   4  15   2        3.98       -0.21      7.98 o 
   5  15   2     1660.94     1641.44     52.05 o 
   6  15   2       29.74       32.38     14.38 o 
   7  15   2      243.24      290.79     25.55 o 
   8  15   2       36.89       18.40     24.29 o 
   0  16   2      636.44      717.08     42.08 o 
   1  16   2      436.25      429.30     22.91 o 
   2  16   2     1536.65     1602.00     52.36 o 
   3  16   2      208.95      205.87     14.66 o 
   4  16   2     3522.74     3501.44     72.04 o 
   5  16   2       21.48       10.19     12.63 o 
   6  16   2     2330.98     2405.56     69.41 o 
   7  16   2       94.85      102.31     19.51 o 
   1  17   2       33.46       31.97     14.92 o 
   2  17   2      145.06      137.69     17.69 o 
   3  17   2      455.10      401.39     39.32 o 
   4  17   2       55.29       63.30     13.05 o 
   5  17   2      443.18      442.08     29.09 o 
   6  17   2        8.98        3.23     14.37 o 
   7  17   2      438.48      437.75     42.79 o 
   0  18   2     2373.03     2245.21    158.60 o 
   1  18   2       22.93        5.85     10.26 o 
   2  18   2      898.09      900.15     32.71 o 
   3  18   2      354.09      342.10     21.16 o 
   4  18   2      992.52     1085.96     37.78 o 
   5  18   2        0.94       -2.60     13.78 o 
   6  18   2      328.94      382.03     29.46 o 
   1  19   2      259.05      247.05     20.75 o 
   2  19   2       25.47       16.51     10.75 o 
   3  19   2        7.95       13.84     11.28 o 
   4  19   2      236.14      199.22     21.63 o 
   5  19   2       58.60       63.10     17.10 o 
   6  19   2        0.47       -6.42     15.69 o 
   0  20   2      109.01      103.05     22.99 o 
   1  20   2        7.73        9.10     11.36 o 
   2  20   2       16.31       24.98     11.91 o 
   3  20   2      437.92      402.49     24.41 o 
   4  20   2      119.76      130.29     19.53 o 
   5  20   2       54.08       47.86     18.12 o 
   1  21   2       15.01        8.98     12.42 o 
   2  21   2       86.54       81.70     15.17 o 
   3  21   2       12.67       12.19     13.40 o 
   4  21   2        3.14        5.89     14.57 o 
   0  22   2       64.82       40.23     21.35 o 
   1  22   2       25.59       14.57     13.33 o 
   2  22   2        3.34        1.52     12.23 o 
   3  22   2       39.00       17.04     14.64 o 
   1  23   2       14.47       13.08     14.74 o 
   1   1   3     2056.83     2198.58     27.38 o 
   2   1   3       22.73       24.21      3.29 o 
   3   1   3      142.42      186.89      8.99 o 
   4   1   3     5640.27     5819.77     74.25 o 
   5   1   3      282.72      286.24     10.24 o 
   6   1   3       33.39       37.91      7.83 o 
   7   1   3      223.40      212.88     12.80 o 
   8   1   3      113.21      103.32     12.14 o 
   9   1   3      450.98      467.29     22.75 o 
  10   1   3        2.91       -3.63     14.78 o 
   0   2   3       34.61       44.44      3.49 o 
   1   2   3     2680.82     2788.93     36.72 o 
   2   2   3     1042.52     1133.67     15.81 o 
   3   2   3      451.48      455.33     10.65 o 
   4   2   3      867.72      851.51     18.65 o 
   5   2   3       14.18       18.62      5.78 o 
   6   2   3      300.36      334.56     14.23 o 
   7   2   3      249.33      251.31     12.83 o 
   8   2   3       12.46        3.36      9.42 o 
   9   2   3        9.49        1.85     12.98 o 
  10   2   3      326.68      281.50     24.75 o 
   1   3   3     8607.28     8784.08    123.87 o 
   2   3   3       26.38       22.36      2.96 o 
   3   3   3      305.68      321.95     13.63 o 
   4   3   3     1997.38     2138.19     31.36 o 
   5   3   3     2698.80     2549.65     37.15 o 
   6   3   3       13.44       37.22     15.16 o 
   7   3   3      606.72      595.75     22.40 o 
   8   3   3        1.81      -11.96      9.09 o 
   9   3   3     1183.67     1112.00     34.61 o 
  10   3   3       40.66       40.00     15.18 o 
   0   4   3     4001.62     4288.20    113.91 o 
   1   4   3     2884.29     2991.09     45.28 o 
   2   4   3      249.82      255.98      8.18 o 
   3   4   3     3137.98     3164.09     42.21 o 
   4   4   3      125.66      108.97      6.99 o 
   5   4   3      825.20      836.99     35.11 o 
   6   4   3      107.42      112.26     19.36 o 
   7   4   3       10.93        7.47      7.74 o 
   8   4   3       14.18       12.40     10.60 o 
   9   4   3       26.05       25.32     12.71 o 
  10   4   3       71.34       71.14     18.49 o 
   1   5   3    10847.63    11288.59    144.41 o 
   2   5   3       11.96        4.94      2.59 o 
   3   5   3     5547.71     5764.97     75.32 o 
   4   5   3        8.92        5.76      3.41 o 
   5   5   3     5002.31     4920.58     70.11 o 
   6   5   3       71.00       65.95      9.79 o 
   7   5   3     1383.93     1375.23     33.03 o 
   8   5   3      206.61      215.76     14.78 o 
   9   5   3     1781.69     1749.11     48.06 o 
  10   5   3       19.75        3.94     14.84 o 
   0   6   3    12693.94    13752.38    296.65 o 
   1   6   3     1755.05     1880.34     30.72 o 
   2   6   3      851.62      922.53     15.86 o 
   3   6   3     2916.03     3031.42     43.99 o 
   4   6   3     1353.54     1422.63     24.19 o 
   5   6   3      201.78      276.93     24.04 o 
   6   6   3      567.22      586.12     28.98 o 
   7   6   3       53.70       50.28      8.94 o 
   8   6   3      223.16      247.90     15.10 o 
   9   6   3       99.90      125.15     16.39 o 
  10   6   3      595.76      718.08     58.54 o 
   1   7   3    28148.55    29535.57    370.96 o 
   2   7   3      240.63      221.82      6.76 o 
   3   7   3     4673.24     4543.73     63.00 o 
   4   7   3        0.16        4.63      3.84 o 
   5   7   3     5845.95     5691.69     82.39 o 
   6   7   3       33.29       20.69      7.10 o 
   7   7   3     1505.61     1449.47     33.36 o 
   8   7   3       54.23       43.01     10.25 o 
   9   7   3     1393.44     1418.55     40.84 o 
   0   8   3     9377.50     9602.70    178.04 o 
   1   8   3     1494.72     1679.97     27.24 o 
   2   8   3     7954.86     8460.61    103.11 o 
   3   8   3      298.92      275.08     11.17 o 
   4   8   3     7714.15     7511.29    102.49 o 
   5   8   3        1.33       12.72      5.78 o 
   6   8   3     2728.78     2594.80     47.14 o 
   7   8   3       29.28       27.55      9.18 o 
   8   8   3      808.02      906.13     51.70 o 
   9   8   3       24.69       31.82     14.06 o 
   1   9   3     2341.00     2368.20     35.81 o 
   2   9   3      388.05      433.36     11.24 o 
   3   9   3     6753.95     7061.83     89.72 o 
   4   9   3      135.46      138.80      7.06 o 
   5   9   3     8102.78     7962.16    122.70 o 
   6   9   3       24.54       26.53      7.13 o 
   7   9   3     1899.37     1888.06     50.28 o 
   8   9   3       63.01      110.04     13.46 o 
   9   9   3      844.92      937.79     32.71 o 
   0  10   3    10096.30    10077.86    188.73 o 
   1  10   3      183.32      203.75      7.47 o 
   2  10   3     4250.20     4174.93     53.47 o 
   3  10   3       85.90      137.46     11.73 o 
   4  10   3     9729.44     9582.99    120.40 o 
   5  10   3      408.46      403.45     13.84 o 
   6  10   3     6788.67     6549.79     99.01 o 
   7  10   3        0.03       10.37     10.29 o 
   8  10   3     1849.66     1817.70     47.66 o 
   9  10   3      125.50      138.15     16.72 o 
   1  11   3     2932.76     3230.85     51.40 o 
   2  11   3       59.20       73.08      6.22 o 
   3  11   3     4451.50     4324.25     58.67 o 
   4  11   3      255.23      323.88     10.90 o 
   5  11   3     4160.75     4011.10     71.79 o 
   6  11   3      227.94      225.56     15.51 o 
   7  11   3     1271.78     1310.47     37.58 o 
   8  11   3      368.03      370.74     25.52 o 
   9  11   3     1110.93     1094.05     46.91 o 
   0  12   3     6399.59     6320.55    140.78 o 
   1  12   3      177.11      211.80      9.09 o 
   2  12   3    10263.52    10345.36    134.65 o 
   3  12   3      255.62      290.72     11.31 o 
   4  12   3     9454.90     9292.74    137.54 o 
   5  12   3      390.17      410.05     18.14 o 
   6  12   3     4866.99     4855.42     86.35 o 
   7  12   3       80.24       77.33     13.92 o 
   8  12   3     3921.67     4006.02     90.57 o 
   1  13   3     3925.19     3989.30     74.23 o 
   2  13   3        2.26       12.79      5.97 o 
   3  13   3     3288.91     3393.75     61.21 o 
   4  13   3        2.38       22.96      8.97 o 
   5  13   3     3422.76     3398.28     73.13 o 
   6  13   3       20.73       35.78     11.80 o 
   7  13   3     2877.01     2844.59     75.23 o 
   8  13   3        4.81       38.79     16.72 o 
   0  14   3    10301.13    10065.97    269.52 o 
   1  14   3       27.57       38.90      9.66 o 
   2  14   3     9626.28     9595.38    143.13 o 
   3  14   3      191.67      206.54     15.02 o 
   4  14   3    10059.44     9788.89    169.31 o 
   5  14   3       58.88       58.92     11.89 o 
   6  14   3     6177.64     6081.71    115.33 o 
   7  14   3      361.05      367.39     26.19 o 
   8  14   3     2945.83     3071.71     79.32 o 
   1  15   3     6446.99     6395.20    123.66 o 
   2  15   3      470.21      457.55     21.60 o 
   3  15   3     8755.77     8679.60    145.91 o 
   4  15   3      204.40      234.82     21.02 o 
   5  15   3     4516.53     4399.97     99.65 o 
   6  15   3       42.21       45.22     15.18 o 
   7  15   3     2564.09     2591.55     84.53 o 
   0  16   3    14180.19    13844.94    355.21 o 
   1  16   3     1859.84     1835.31     49.99 o 
   2  16   3    12125.46    11984.97    193.78 o 
   3  16   3        3.10       -3.06      8.71 o 
   4  16   3     6023.77     5778.33    121.91 o 
   5  16   3       75.65       71.30     16.24 o 
   6  16   3     3691.97     3737.32     92.20 o 
   7  16   3        7.51        5.77     18.46 o 
   1  17   3    13730.37    13785.47    243.98 o 
   2  17   3       69.60       66.86     12.37 o 
   3  17   3     7165.74     7113.42    125.95 o 
   4  17   3       87.80       99.61     17.11 o 
   5  17   3     3007.91     3058.92    100.48 o 
   6  17   3       39.65       38.52     16.90 o 
   7  17   3     2720.26     2824.24    106.21 o 
   0  18   3     9789.80     8946.34    237.74 o 
   1  18   3       50.88       54.59     13.02 o 
   2  18   3     7700.90     7420.52    131.00 o 
   3  18   3      241.85      222.84     18.20 o 
   4  18   3     4042.74     4028.39     95.81 o 
   5  18   3       41.41       38.84     16.27 o 
   6  18   3     2260.21     2341.44     71.46 o 
   1  19   3     8733.98     8516.37    163.04 o 
   2  19   3       51.93       60.09     13.14 o 
   3  19   3     6479.22     6594.58    121.07 o 
   4  19   3       11.63        0.06     13.40 o 
   5  19   3     3619.46     3699.85     93.79 o 
   0  20   3     4679.16     4421.78    138.79 o 
   1  20   3       61.91       82.51     15.76 o 
   2  20   3     4977.08     4996.87     98.32 o 
   3  20   3        4.61       15.93     14.07 o 
   4  20   3     3516.26     3423.09     87.93 o 
   5  20   3        0.43       14.59     16.47 o 
   1  21   3     5063.32     5031.73    109.83 o 
   2  21   3       44.59       52.99     13.85 o 
   3  21   3     5348.24     5436.82    121.77 o 
   4  21   3       11.10       19.71     15.82 o 
   0  22   3     3303.99     3521.77    121.76 o 
   1  22   3        6.66       33.80     15.39 o 
   2  22   3     2928.14     2785.17     67.00 o 
   3  22   3       31.22       39.56     16.96 o 
   0   0   4    15146.89    14644.30    376.33 o 
   1   0   4     4102.30     4159.32     70.85 o 
   2   0   4    68174.23    65186.55   1012.12 o 
   3   0   4     4971.46     5286.09     89.12 o 
   4   0   4    23418.85    22700.38    418.09 o 
   5   0   4      350.98      351.47     24.96 o 
   6   0   4    12340.61    11913.22    233.61 o 
   7   0   4     1098.74      972.82     36.59 o 
   8   0   4     5855.03     5248.53    220.80 o 
   9   0   4      141.67      126.76     25.23 o 
  10   0   4     3626.15     3655.97    109.42 o 
   1   1   4     8871.74     8870.28    102.13 o 
   2   1   4      393.85      442.49     14.74 o 
   3   1   4    14834.07    14900.24    179.13 o 
   4   1   4      145.35      173.81     10.58 o 
   5   1   4     6869.70     6763.31     94.32 o 
   6   1   4      193.36      236.50     19.80 o 
   7   1   4     6812.73     6258.75     98.22 o 
   8   1   4       51.16       91.54     11.82 o 
   9   1   4     2122.70     1968.32     50.78 o 
  10   1   4       10.19       61.67     16.04 o 
   0   2   4     8203.30     8042.70    147.37 o 
   1   2   4       13.65        9.66      2.90 o 
   2   2   4    38110.34    37642.48    441.67 o 
   3   2   4      144.06      153.18      6.97 o 
   4   2   4    15494.58    15198.50    184.99 o 
   5   2   4      572.10      602.12     31.40 o 
   6   2   4    19626.77    18698.02    266.30 o 
   7   2   4      331.99      336.83     17.81 o 
   8   2   4     8290.55     7395.93    207.16 o 
   9   2   4       59.71       65.73     12.89 o 
  10   2   4     2897.43     2926.33     74.74 o 
   1   3   4    17598.75    18033.33    231.43 o 
   2   3   4        8.64       33.05      5.49 o 
   3   3   4    26603.52    25981.79    332.04 o 
   4   3   4        4.48       13.68      4.75 o 
   5   3   4    10497.21    10218.58    151.52 o 
   6   3   4      128.40      160.89     11.98 o 
   7   3   4     5889.32     5403.95     88.49 o 
   8   3   4      192.43      203.78     15.70 o 
   9   3   4     2451.03     2221.14     71.30 o 
  10   3   4        0.05       25.88     15.68 o 
   0   4   4    31753.48    32553.82    689.23 o 
   1   4   4     1678.31     1757.57     33.90 o 
   2   4   4    35667.30    36503.15    459.84 o 
   3   4   4      172.46      210.01      6.83 o 
   4   4   4    14767.53    14451.33    190.10 o 
   5   4   4       12.89       20.55      6.00 o 
   6   4   4    10815.22    10441.79    156.96 o 
   7   4   4        5.25       25.24     10.39 o 
   8   4   4     4689.08     4319.07    126.21 o 
   9   4   4       79.23       97.76     15.98 o 
  10   4   4     1644.85     1766.27     55.25 o 
   1   5   4    30644.37    31275.81    457.04 o 
   2   5   4        5.22        7.54      3.37 o 
   3   5   4    20237.97    19778.63    242.92 o 
   4   5   4       68.11      107.49      6.72 o 
   5   5   4    10795.66    10349.10    152.24 o 
   6   5   4        0.42       16.14      8.08 o 
   7   5   4     9416.79     8547.39    193.80 o 
   8   5   4        1.92       12.63     10.76 o 
   9   5   4     3392.99     3306.88     65.36 o 
   0   6   4    16953.57    17123.19    364.74 o 
   1   6   4      298.90      401.64     17.24 o 
   2   6   4    15874.65    16602.63    225.31 o 
   3   6   4       29.27       53.87      4.44 o 
   4   6   4     9787.78     9783.31    132.58 o 
   5   6   4      384.64      360.51     12.49 o 
   6   6   4     3683.19     3539.64     68.10 o 
   7   6   4       54.69       79.04     12.96 o 
   8   6   4     3462.25     3235.28     67.77 o 
   9   6   4       17.61       43.30     14.01 o 
   1   7   4    34608.55    34971.46    420.42 o 
   2   7   4      112.37      120.61      5.74 o 
   3   7   4    13011.18    12773.89    156.90 o 
   4   7   4        8.91       18.55      5.02 o 
   5   7   4     9551.23     9265.97    138.94 o 
   6   7   4       37.88       36.99      8.71 o 
   7   7   4     5901.25     5401.92     96.13 o 
   8   7   4       90.27       76.33     14.12 o 
   9   7   4     3744.33     3558.24     70.67 o 
   0   8   4    26160.16    27273.32    486.67 o 
   1   8   4        2.03        4.03      3.10 o 
   2   8   4     3786.82     4171.33     54.24 o 
   3   8   4     2057.72     2101.20     36.99 o 
   4   8   4     3957.45     4047.57     63.35 o 
   5   8   4        0.03       11.05      6.64 o 
   6   8   4     3048.58     2915.49     58.97 o 
   7   8   4       63.58       94.39     11.31 o 
   8   8   4     1943.48     1840.89     44.62 o 
   9   8   4       86.96      108.99     16.38 o 
   1   9   4    17312.35    17397.12    236.26 o 
   2   9   4      234.51      298.02      9.31 o 
   3   9   4    13773.18    13511.05    177.66 o 
   4   9   4      370.01      339.17     26.72 o 
   5   9   4     7083.08     6771.88    107.27 o 
   6   9   4        3.33        7.48      8.40 o 
   7   9   4     3478.93     3406.51     66.86 o 
   8   9   4       31.56       35.86     12.27 o 
   9   9   4     3271.08     3215.94     71.21 o 
   0  10   4     8708.47     8708.32    165.54 o 
   1  10   4      312.66      367.58     12.03 o 
   2  10   4     2102.24     2078.25     37.70 o 
   3  10   4       26.74       30.26      4.92 o 
   4  10   4     4245.26     4305.73     66.79 o 
   5  10   4      453.27      445.86     20.04 o 
   6  10   4     1212.35     1176.21     40.27 o 
   7  10   4      268.07      281.78     19.20 o 
   8  10   4     1961.40     1790.48     49.14 o 
   9  10   4        1.83       23.94     14.02 o 
   1  11   4     7905.33     7891.10    114.38 o 
   2  11   4       13.21        5.73      4.69 o 
   3  11   4     3407.01     3462.37     54.65 o 
   4  11   4       20.93       16.72      6.62 o 
   5  11   4     7840.95     7565.32    128.51 o 
   6  11   4      199.67      203.73     14.94 o 
   7  11   4     4123.90     3955.27     74.42 o 
   8  11   4       17.62       14.88     12.30 o 
   0  12   4     6256.82     6369.20    145.15 o 
   1  12   4      533.43      520.71     19.16 o 
   2  12   4     2142.90     2171.39     39.99 o 
   3  12   4      282.70      297.10     12.14 o 
   4  12   4     8360.58     7850.46    118.12 o 
   5  12   4       10.27       22.38      8.71 o 
   6  12   4     2878.84     2860.90     56.44 o 
   7  12   4        0.64        0.92     12.06 o 
   8  12   4     1013.88     1012.89     37.78 o 
   1  13   4     4330.61     4350.66     74.25 o 
   2  13   4       48.81       65.04      9.10 o 
   3  13   4     5015.21     4906.50     83.23 o 
   4  13   4       89.57      100.68     12.66 o 
   5  13   4     4244.58     4113.44     85.59 o 
   6  13   4      158.58      161.94     19.10 o 
   7  13   4     1107.57     1125.41     64.22 o 
   8  13   4       28.24       42.20     17.54 o 
   0  14   4     4645.37     4746.89    137.27 o 
   1  14   4        6.89        2.30      8.24 o 
   2  14   4     2063.92     2100.57     48.45 o 
   3  14   4        2.01        7.86      7.85 o 
   4  14   4     4347.50     4207.71     86.20 o 
   5  14   4      143.04      158.55     15.15 o 
   6  14   4     2986.93     2935.08     73.35 o 
   7  14   4        0.01        4.36     13.09 o 
   1  15   4      517.00      482.93     25.02 o 
   2  15   4       46.46       59.60     11.33 o 
   3  15   4     1623.22     1528.13     53.55 o 
   4  15   4      440.30      447.10     28.04 o 
   5  15   4     1791.26     1791.52     58.39 o 
   6  15   4        6.22        4.34     14.96 o 
   7  15   4      429.45      415.39     35.37 o 
   0  16   4     3645.41     3519.80    112.66 o 
   1  16   4      198.98      201.91     18.22 o 
   2  16   4     3347.71     3481.34     71.83 o 
   3  16   4      330.15      298.40     23.25 o 
   4  16   4     2244.79     2232.85     63.74 o 
   5  16   4        1.04       -6.45     12.73 o 
   6  16   4      613.21      708.11     43.08 o 
   7  16   4       22.88       39.03     20.20 o 
   1  17   4     1217.62     1121.04     41.15 o 
   2  17   4      234.22      220.49     17.85 o 
   3  17   4      149.62      152.23     18.76 o 
   4  17   4       28.75       15.86     13.20 o 
   5  17   4       81.98       78.54     17.90 o 
   6  17   4        0.16        1.23     15.35 o 
   0  18   4      281.39      295.78     32.22 o 
   1  18   4      124.39      118.59     16.79 o 
   2  18   4      576.08      668.41     29.47 o 
   3  18   4        2.29       -4.97     11.59 o 
   4  18   4      380.97      385.21     28.84 o 
   5  18   4       79.35       60.33     17.85 o 
   6  18   4      502.28      503.92     34.96 o 
   1  19   4        2.89        5.93     12.25 o 
   2  19   4      153.28      123.56     16.31 o 
   3  19   4       33.80       43.96     15.53 o 
   4  19   4        4.49       -9.18     14.19 o 
   5  19   4        1.58      -14.70     15.05 o 
   0  20   4      195.86      178.60     28.08 o 
   1  20   4      103.57       91.58     17.17 o 
   2  20   4      386.17      403.16     26.47 o 
   3  20   4        0.16       -5.82     13.62 o 
   4  20   4       12.82       13.80     15.21 o 
   1  21   4        8.85        8.34     13.18 o 
   2  21   4        6.99        3.09     14.22 o 
   3  21   4       12.74       26.81     16.11 o 
   0  22   4       94.38       98.67     26.64 o 
   1  22   4       29.07       26.83     15.56 o 
   1   1   5      486.06      431.50     11.49 o 
   2   1   5      250.40      284.58      8.01 o 
   3   1   5       22.21       15.81      3.81 o 
   4   1   5      194.05      184.00      7.95 o 
   5   1   5     1630.46     1599.82     29.99 o 
   6   1   5      440.31      426.64     17.47 o 
   7   1   5      399.58      395.56     18.86 o 
   8   1   5       33.05       33.65     11.00 o 
   9   1   5        0.21      -14.49     11.12 o 
   0   2   5     1215.09     1264.99     25.89 o 
   1   2   5        0.37       -3.34      2.22 o 
   2   2   5       95.41       96.35      5.71 o 
   3   2   5      723.44      789.88     19.16 o 
   4   2   5       88.25      137.01      7.18 o 
   5   2   5      283.61      278.66     12.77 o 
   6   2   5      358.53      396.62     14.73 o 
   7   2   5       52.60       36.28      9.42 o 
   8   2   5       89.45       63.30     11.81 o 
   9   2   5       16.97        4.24     10.59 o 
   1   3   5     2810.35     2779.87     41.88 o 
   2   3   5     1923.57     2060.82     29.91 o 
   3   3   5     2284.20     2382.07     37.97 o 
   4   3   5     1047.25      972.57     21.79 o 
   5   3   5     2074.81     1984.72     38.69 o 
   6   3   5      109.69      114.61      9.85 o 
   7   3   5      908.32      903.29     23.88 o 
   8   3   5      140.66      156.19     13.26 o 
   9   3   5      882.91      801.77     51.75 o 
   0   4   5       67.56      126.39     11.92 o 
   1   4   5      154.02      159.55      8.29 o 
   2   4   5      983.98     1005.79     18.57 o 
   3   4   5      413.50      449.51     12.39 o 
   4   4   5      340.00      328.94     11.84 o 
   5   4   5       53.22       65.46      6.99 o 
   6   4   5      428.31      391.80     16.88 o 
   7   4   5      113.09       96.61     12.48 o 
   8   4   5       88.35      102.20     14.25 o 
   9   4   5       69.37       70.70     14.80 o 
   1   5   5     8693.49     8847.55    128.13 o 
   2   5   5      124.14      147.25      7.79 o 
   3   5   5     4567.19     4389.80     70.51 o 
   4   5   5     1035.47      936.66     33.68 o 
   5   5   5     3278.79     3149.78     60.27 o 
   6   5   5      589.95      610.42     24.56 o 
   7   5   5      746.52      792.21     23.67 o 
   8   5   5        9.20        0.47     10.76 o 
   9   5   5     1050.41      996.60     38.41 o 
   0   6   5     1444.07     1549.93     43.52 o 
   1   6   5       14.81       17.00      4.52 o 
   2   6   5     2675.84     2612.95     40.01 o 
   3   6   5      245.60      315.15     11.31 o 
   4   6   5      577.01      560.58     16.42 o 
   5   6   5        6.26       13.07      6.61 o 
   6   6   5     1450.99     1313.27     66.45 o 
   7   6   5      680.18      620.73     22.19 o 
   8   6   5        6.58       -2.79     10.57 o 
   9   6   5       80.26       58.52     15.26 o 
   1   7   5     5058.59     4914.58     74.38 o 
   2   7   5        0.38        4.86      3.98 o 
   3   7   5     2224.26     2217.47     41.79 o 
   4   7   5       44.67       36.87      6.83 o 
   5   7   5     5367.37     5256.17     93.24 o 
   6   7   5      307.59      312.05     14.66 o 
   7   7   5     2100.63     1934.85     41.38 o 
   8   7   5        0.72      -16.38     10.92 o 
   9   7   5      839.27      817.95     29.22 o 
   0   8   5     1564.36     1443.04     38.97 o 
   1   8   5      824.55      911.91     20.95 o 
   2   8   5     5333.95     5387.69     77.91 o 
   3   8   5       29.70       45.41      7.34 o 
   4   8   5     2698.54     2645.51     53.95 o 
   5   8   5       34.73       56.79      9.84 o 
   6   8   5     1919.32     1842.85     40.89 o 
   7   8   5       47.51       53.02     11.60 o 
   8   8   5      846.36      884.34     30.41 o 
   9   8   5        6.75        0.37     13.64 o 
   1   9   5     7023.75     7214.91     98.33 o 
   2   9   5      836.27      866.30     18.72 o 
   3   9   5     5847.08     5696.09     97.68 o 
   4   9   5       54.08       69.45      8.35 o 
   5   9   5     1718.91     1678.70     41.36 o 
   6   9   5       85.80       80.77     11.78 o 
   7   9   5      946.58      937.47     33.22 o 
   8   9   5       44.97       44.38     13.05 o 
   0  10   5    12350.27    12297.91    230.48 o 
   1  10   5      138.61      157.91      7.28 o 
   2  10   5     6426.08     6578.42     87.45 o 
   3  10   5      487.32      552.61     17.24 o 
   4  10   5     4357.12     4229.52    101.53 o 
   5  10   5      151.63      155.91     14.35 o 
   6  10   5     4335.10     4182.72     87.76 o 
   7  10   5      241.86      222.62     20.21 o 
   8  10   5     2326.46     2158.43     61.41 o 
   1  11   5     2794.61     2952.15     50.94 o 
   2  11   5      790.91      754.74     17.90 o 
   3  11   5     2793.15     2754.48     48.89 o 
   4  11   5       12.95       24.04      7.98 o 
   5  11   5     4907.03     4712.71     98.05 o 
   6  11   5      123.74      157.38     15.97 o 
   7  11   5     2107.52     1953.78     53.54 o 
   8  11   5      125.54      125.09     16.77 o 
   0  12   5     8107.98     8161.42    178.83 o 
   1  12   5      319.98      300.43     15.08 o 
   2  12   5     7826.41     8117.82    112.33 o 
   3  12   5      229.41      218.26     17.45 o 
   4  12   5    10845.33    10325.02    175.39 o 
   5  12   5      230.45      246.87     16.29 o 
   6  12   5     4294.42     4183.05     89.65 o 
   7  12   5      156.26      148.30     16.86 o 
   8  12   5     2698.83     2719.93     66.20 o 
   1  13   5     5987.46     6124.09     99.96 o 
   2  13   5       73.16       91.01      8.73 o 
   3  13   5     5123.30     5312.36    105.57 o 
   4  13   5       97.38      104.88     14.06 o 
   5  13   5     2438.39     2376.20     57.85 o 
   6  13   5        0.01       18.41     13.09 o 
   7  13   5     2090.66     1941.07     62.98 o 
   0  14   5    13363.76    13335.20    333.14 o 
   1  14   5       23.82       37.90     11.57 o 
   2  14   5     8527.74     8663.54    136.88 o 
   3  14   5       30.15       38.57     12.40 o 
   4  14   5     7269.19     7030.93    128.11 o 
   5  14   5       59.22       44.03     12.66 o 
   6  14   5     2585.00     2670.89     75.82 o 
   7  14   5       70.02       84.73     17.61 o 
   1  15   5     7578.26     7532.76    145.12 o 
   2  15   5       26.70       41.94     11.04 o 
   3  15   5     5124.69     4855.36    207.90 o 
   4  15   5      103.76      115.58     17.95 o 
   5  15   5     2264.83     2274.69     66.49 o 
   6  15   5        0.29       -6.26     16.69 o 
   7  15   5     1704.71     1836.55     91.04 o 
   0  16   5    11759.77    11579.12    298.13 o 
   1  16   5       20.70       23.91     12.00 o 
   2  16   5     5148.40     5168.49     98.11 o 
   3  16   5      331.48      342.23     28.95 o 
   4  16   5     5426.79     5310.57    117.13 o 
   5  16   5        4.43       10.57     14.55 o 
   6  16   5     2941.44     2931.65     93.92 o 
   1  17   5     5296.74     5434.02    114.11 o 
   2  17   5       22.49       47.01     14.33 o 
   3  17   5     5803.31     6127.81    279.27 o 
   4  17   5      198.13      226.60     23.67 o 
   5  17   5     4454.15     4607.07    109.31 o 
   6  17   5       71.80       73.98     23.86 o 
   0  18   5     4443.52     4562.24    145.69 o 
   1  18   5       53.24       59.55     15.13 o 
   2  18   5     5022.64     5038.68    145.54 o 
   3  18   5       46.37       52.19     16.68 o 
   4  18   5     5909.32     5978.33    131.57 o 
   5  18   5      112.98      116.96     21.39 o 
   1  19   5     6176.13     6566.20    135.46 o 
   2  19   5       97.18      119.05     25.59 o 
   3  19   5     5423.87     5594.91    124.98 o 
   4  19   5        0.27       -4.19     15.51 o 
   0  20   5     4197.18     4269.19    140.30 o 
   1  20   5        0.00       12.24     13.60 o 
   2  20   5     3302.75     3302.22     86.23 o 
   3  20   5        3.41        7.13     14.81 o 
   1  21   5     4986.79     5138.47    114.81 o 
   2  21   5        9.39       18.70     16.04 o 
   0   0   6    20346.71    20450.50    529.30 o 
   1   0   6      855.89      927.01     24.19 o 
   2   0   6    34755.11    33914.14    532.87 o 
   3   0   6        1.40       12.38      6.60 o 
   4   0   6    13443.41    13268.27    251.79 o 
   5   0   6      191.31      239.56     18.23 o 
   6   0   6    11817.64    11340.20    221.36 o 
   7   0   6      114.06      137.65     16.44 o 
   8   0   6     6782.47     6211.68    170.77 o 
   9   0   6      295.37      243.56     33.08 o 
   1   1   6    21069.82    21231.12    224.91 o 
   2   1   6      306.56      366.10     14.07 o 
   3   1   6     9356.00     9324.67    125.64 o 
   4   1   6      217.35      202.75     12.48 o 
   5   1   6     7505.47     7414.55    106.91 o 
   6   1   6       86.93      136.09     19.30 o 
   7   1   6     3363.39     3195.73     61.58 o 
   8   1   6       89.14      109.14     13.20 o 
   9   1   6     2885.95     2586.21     62.73 o 
   0   2   6    34761.17    36058.98    571.57 o 
   1   2   6        0.00       -4.51      3.01 o 
   2   2   6    27207.55    26782.74    320.09 o 
   3   2   6       72.96      100.35      6.86 o 
   4   2   6    12388.15    12370.49    165.37 o 
   5   2   6       11.62       30.26      6.57 o 
   6   2   6    11587.24    11290.02    165.44 o 
   7   2   6      164.92      161.36     12.37 o 
   8   2   6     3294.81     3259.36     65.51 o 
   9   2   6       10.50       36.14     12.36 o 
   1   3   6    13463.08    13388.09    163.17 o 
   2   3   6      531.59      565.34     13.23 o 
   3   3   6     8477.70     8432.03    114.60 o 
   4   3   6      268.61      288.54     16.08 o 
   5   3   6    10044.97     9699.11    143.74 o 
   6   3   6      270.24      289.34     17.00 o 
   7   3   6     3973.24     3800.67     65.77 o 
   8   3   6       49.61       57.87     12.63 o 
   9   3   6     2280.40     2144.22     47.63 o 
   0   4   6     9948.43     9946.00    228.45 o 
   1   4   6      201.44      207.50     13.23 o 
   2   4   6    12839.39    13003.46    171.25 o 
   3   4   6      608.33      611.58     14.87 o 
   4   4   6     8843.05     8901.67    132.74 o 
   5   4   6      404.69      446.39     26.08 o 
   6   4   6     6403.15     6207.53    101.63 o 
   7   4   6        0.02       22.87      8.98 o 
   8   4   6     3960.08     3627.68     73.42 o 
   9   4   6       16.25       47.63     14.18 o 
   1   5   6    13957.47    13940.76    221.04 o 
   2   5   6       54.69       83.25      5.46 o 
   3   5   6    11774.97    11603.91    168.36 o 
   4   5   6      237.88      282.40     17.97 o 
   5   5   6     6637.81     6394.87    110.21 o 
   6   5   6      376.96      364.60     18.20 o 
   7   5   6     4209.68     3972.49     72.13 o 
   8   5   6       14.23       17.73     12.27 o 
   9   5   6     3564.38     3170.87     85.03 o 
   0   6   6     9099.72     9216.05    208.82 o 
   1   6   6        7.06       11.08      4.95 o 
   2   6   6     6884.63     6712.36     93.73 o 
   3   6   6      137.40      183.81      9.73 o 
   4   6   6     9090.83     8710.10    142.66 o 
   5   6   6       52.91      111.08     13.05 o 
   6   6   6     3961.80     3829.18     73.09 o 
   7   6   6      231.19      259.11     15.85 o 
   8   6   6     2635.11     2455.94     52.73 o 
   9   6   6       31.01       32.53     14.25 o 
   1   7   6    11071.89    10871.43    157.89 o 
   2   7   6      267.08      309.17     11.93 o 
   3   7   6    12317.27    11968.71    173.05 o 
   4   7   6      105.95      122.19     11.37 o 
   5   7   6    12282.05    11894.74    195.22 o 
   6   7   6       10.69       26.13      9.42 o 
   7   7   6     6171.03     5968.82    107.38 o 
   8   7   6        2.80        4.68     12.53 o 
   0   8   6     6865.44     6501.58    180.01 o 
   1   8   6       33.98       26.23      5.34 o 
   2   8   6     3028.80     3105.04     51.61 o 
   3   8   6       13.69       22.70      6.28 o 
   4   8   6     8304.45     7998.98    135.95 o 
   5   8   6       79.62      128.82     12.19 o 
   6   8   6     4159.33     3976.27     79.90 o 
   7   8   6       43.34       60.20     11.85 o 
   8   8   6     1892.19     1745.64     47.57 o 
   1   9   6     9131.23     9065.36    125.28 o 
   2   9   6       70.59       84.82      7.79 o 
   3   9   6    13249.74    12819.12    213.37 o 
   4   9   6      761.76      730.47     23.38 o 
   5   9   6     8565.63     8200.08    152.41 o 
   6   9   6        5.37       19.13      9.92 o 
   7   9   6     4793.06     4696.40    101.96 o 
   8   9   6        0.36        0.89     13.79 o 
   0  10   6     6354.64     6592.50    133.44 o 
   1  10   6       19.51       16.99      5.34 o 
   2  10   6     5355.87     5288.21     86.93 o 
   3  10   6      722.21      726.44     22.76 o 
   4  10   6     6704.06     6646.67    125.47 o 
   5  10   6      110.69      127.51     13.19 o 
   6  10   6     1252.57     1195.73     39.21 o 
   7  10   6       94.28      128.74     16.79 o 
   8  10   6     2045.23     1803.44    104.34 o 
   1  11   6    10718.40    10609.90    152.16 o 
   2  11   6      187.80      191.58     10.97 o 
   3  11   6     6933.20     6745.39    112.70 o 
   4  11   6        0.10       14.20      8.14 o 
   5  11   6     2485.69     2438.08     58.28 o 
   6  11   6       33.19       28.34     12.05 o 
   7  11   6     2466.38     2371.94     59.06 o 
   0  12   6     8025.90     8254.84    185.36 o 
   1  12   6      470.06      479.70     18.05 o 
   2  12   6     2297.35     2441.22     51.19 o 
   3  12   6      398.36      397.82     18.97 o 
   4  12   6     2440.99     2420.19     56.04 o 
   5  12   6        1.46        3.10      9.42 o 
   6  12   6     1172.19     1072.24     37.32 o 
   7  12   6       25.46       22.11     14.08 o 
   1  13   6     2425.88     2499.21     49.09 o 
   2  13   6     1031.78      971.26     28.94 o 
   3  13   6     1994.16     2045.80     52.57 o 
   4  13   6        1.62       12.86      9.13 o 
   5  13   6     1377.16     1292.22     51.78 o 
   6  13   6       40.86       31.98     14.91 o 
   7  13   6     1152.31     1080.79     61.32 o 
   0  14   6     3149.20     3326.89     96.20 o 
   1  14   6       34.22       33.41     10.54 o 
   2  14   6     3117.77     3199.82     69.87 o 
   3  14   6      131.78      130.30     14.29 o 
   4  14   6     1539.31     1626.87     45.88 o 
   5  14   6       91.12       68.64     16.19 o 
   6  14   6      627.22      691.89     42.68 o 
   1  15   6     1462.93     1463.63     48.54 o 
   2  15   6       52.30       45.14     14.21 o 
   3  15   6     1121.89     1059.08     43.24 o 
   4  15   6       31.82       43.18     15.04 o 
   5  15   6       69.15      101.39     21.44 o 
   6  15   6        0.03      -17.61     16.50 o 
   0  16   6     1140.39     1220.82     63.38 o 
   1  16   6        5.15        1.16     11.33 o 
   2  16   6     1294.80     1351.27     49.43 o 
   3  16   6       89.92       63.91     15.55 o 
   4  16   6      665.58      719.58     38.07 o 
   5  16   6       28.78       28.15     18.27 o 
   1  17   6      231.89      238.59     22.35 o 
   2  17   6       49.30       48.47     15.61 o 
   3  17   6       80.15       94.54     18.21 o 
   4  17   6       18.69       15.77     14.98 o 
   5  17   6      331.40      332.07     33.96 o 
   0  18   6      586.86      683.12     49.22 o 
   1  18   6        0.82       -9.72     14.00 o 
   2  18   6     1323.17     1326.80     51.51 o 
   3  18   6        3.87       -0.60     13.88 o 
   4  18   6      430.61      414.88     31.61 o 
   1  19   6       87.35       86.89     21.47 o 
   2  19   6       23.43       21.40     15.76 o 
   3  19   6      420.37      411.58     31.77 o 
   0  20   6        3.20        4.31     21.24 o 
   1  20   6       17.16       27.52     19.97 o 
   2  20   6      366.18      365.76     30.19 o 
   1   1   7     1041.49     1140.48     17.98 o 
   2   1   7       31.85       48.50      4.66 o 
   3   1   7      161.07      158.63      9.56 o 
   4   1   7       90.33      109.97      8.91 o 
   5   1   7      170.41      162.01     11.13 o 
   6   1   7       13.78       21.18      7.86 o 
   7   1   7        6.68        3.62      8.92 o 
   8   1   7       47.65       40.81     11.80 o 
   0   2   7      119.65      157.44     12.87 o 
   1   2   7      521.55      507.16     12.87 o 
   2   2   7      870.07      837.58     22.97 o 
   3   2   7       12.78        9.20      5.08 o 
   4   2   7        5.09       18.73      5.70 o 
   5   2   7       16.75       12.80      6.32 o 
   6   2   7       79.80       77.67     10.59 o 
   7   2   7        7.57       -8.98      9.22 o 
   8   2   7        6.91       -2.59     10.26 o 
   1   3   7     1959.88     1976.44     31.97 o 
   2   3   7        3.70       10.67      4.25 o 
   3   3   7     5141.88     4950.47     72.25 o 
   4   3   7       35.55       43.79      7.67 o 
   5   3   7      740.84      775.67     22.82 o 
   6   3   7        6.66        1.03      7.78 o 
   7   3   7      619.47      582.93     22.90 o 
   8   3   7       30.78       12.62     11.43 o 
   0   4   7      977.00      934.53     26.60 o 
   1   4   7      141.93      161.74      7.78 o 
   2   4   7     2376.01     2310.31     42.82 o 
   3   4   7      527.06      570.22     17.05 o 
   4   4   7      528.45      518.55     25.63 o 
   5   4   7      280.54      295.62     13.32 o 
   6   4   7      141.13      158.75     11.69 o 
   7   4   7      117.77      107.37     13.05 o 
   8   4   7        3.27       -5.12     11.46 o 
   1   5   7     1021.78     1079.76     22.89 o 
   2   5   7      122.18      112.45      8.14 o 
   3   5   7     2938.41     2814.14     52.71 o 
   4   5   7      134.26      130.09      9.69 o 
   5   5   7     2518.54     2534.30     55.15 o 
   6   5   7       17.81       12.78     10.02 o 
   7   5   7     2229.20     1999.59     49.15 o 
   8   5   7       32.90       20.37     13.16 o 
   0   6   7      196.89      187.35     16.73 o 
   1   6   7      603.47      583.34     17.38 o 
   2   6   7     1187.21     1194.05     24.72 o 
   3   6   7       91.48      105.21      9.75 o 
   4   6   7      178.69      230.66     12.84 o 
   5   6   7      138.43      155.61     12.68 o 
   6   6   7     1767.06     1656.89     40.32 o 
   7   6   7      208.46      227.56     19.45 o 
   8   6   7      532.49      480.65     24.24 o 
   1   7   7     2734.56     2669.73     47.48 o 
   2   7   7       11.63       13.77      5.86 o 
   3   7   7     3619.81     3523.27     68.51 o 
   4   7   7      203.59      217.15     11.17 o 
   5   7   7     1247.81     1233.44     33.25 o 
   6   7   7        8.50       12.47     10.47 o 
   7   7   7     1730.11     1687.26     46.01 o 
   8   7   7       81.55       58.76     15.40 o 
   0   8   7     1314.36     1306.13     49.04 o 
   1   8   7      426.92      456.78     15.32 o 
   2   8   7     4150.73     4164.76     76.30 o 
   3   8   7       62.87       75.19      8.47 o 
   4   8   7     1201.42     1212.00     33.18 o 
   5   8   7        0.89        4.28      8.88 o 
   6   8   7     1422.57     1365.85     32.81 o 
   7   8   7        2.78        3.06     10.78 o 
   8   8   7     1128.41     1162.81     37.07 o 
   1   9   7     2194.83     2213.09     44.89 o 
   2   9   7       10.65       11.28      6.51 o 
   3   9   7     3438.29     3328.16     61.95 o 
   4   9   7      244.58      261.76     18.21 o 
   5   9   7     1397.05     1390.55     38.20 o 
   6   9   7        5.55        2.94      9.98 o 
   7   9   7     2007.83     1760.12     61.82 o 
   0  10   7     6531.84     6497.92    131.51 o 
   1  10   7      487.44      519.66     18.49 o 
   2  10   7     7666.49     7597.12    118.36 o 
   3  10   7      343.72      367.38     21.99 o 
   4  10   7     3071.17     3066.60     69.36 o 
   5  10   7        2.80       -5.73      9.26 o 
   6  10   7     1830.65     1911.35     52.30 o 
   7  10   7        0.13       -3.71     12.37 o 
   1  11   7    10312.77    10050.79    143.94 o 
   2  11   7       25.06       41.86      9.83 o 
   3  11   7     2581.89     2512.49     57.53 o 
   4  11   7       17.40       18.74      9.77 o 
   5  11   7     1188.56     1186.75     36.72 o 
   6  11   7        6.58        6.14     11.97 o 
   7  11   7      906.52      928.89     35.30 o 
   0  12   7    14665.87    14537.57    311.44 o 
   1  12   7       59.66       74.48     10.05 o 
   2  12   7     7110.05     7082.00    119.54 o 
   3  12   7      112.43      107.03     12.24 o 
   4  12   7     4218.09     4311.38     95.97 o 
   5  12   7       16.55       21.39     12.74 o 
   6  12   7     2353.53     2465.17     65.70 o 
   1  13   7     4025.19     3997.77     72.68 o 
   2  13   7       12.58       22.96      9.51 o 
   3  13   7     4371.66     4250.71     79.93 o 
   4  13   7       19.68       30.42     11.76 o 
   5  13   7     1784.20     1826.77     60.68 o 
   6  13   7       37.28       31.36     15.29 o 
   0  14   7     6006.21     6186.48    146.22 o 
   1  14   7      263.75      287.85     18.66 o 
   2  14   7     5287.31     5185.55    101.84 o 
   3  14   7        2.76       10.24     11.12 o 
   4  14   7     5764.09     5589.51    127.29 o 
   5  14   7       17.29       12.40     14.10 o 
   6  14   7     3040.43     2961.87     84.77 o 
   1  15   7     3131.47     3186.26     85.93 o 
   2  15   7       49.74       47.10     15.71 o 
   3  15   7     2856.92     2839.86     76.14 o 
   4  15   7       32.85       47.93     19.44 o 
   5  15   7     4556.79     4505.79    125.05 o 
   0  16   7     4931.99     5043.43    156.03 o 
   1  16   7       21.41       23.11     14.17 o 
   2  16   7     2682.13     2696.59     73.72 o 
   3  16   7      170.00      178.36     22.59 o 
   4  16   7     5500.40     5345.74    140.93 o 
   5  16   7       10.59       14.17     19.71 o 
   1  17   7     3901.44     4017.90     97.31 o 
   2  17   7        0.06       -1.66     13.98 o 
   3  17   7     3594.71     3650.88     93.25 o 
   4  17   7        6.08        9.17     18.40 o 
   0  18   7     3475.34     3598.57    126.09 o 
   1  18   7        4.74       18.66     16.11 o 
   2  18   7     3087.54     2920.86     80.80 o 
   3  18   7       36.61       49.42     19.21 o 
   1  19   7     4172.13     4407.32    107.17 o 
   2  19   7        0.52        7.14     16.09 o 
   1   0   8      748.16      771.00     25.93 o 
   2   0   8    16376.99    16028.18    354.13 o 
   3   0   8      101.75      113.24     16.37 o 
   4   0   8    11131.02    11231.99    217.84 o 
   5   0   8      270.52      329.10     20.92 o 
   6   0   8     6456.62     6304.96    135.46 o 
   7   0   8        1.67        8.95     13.25 o 
   8   0   8     3161.23     3298.13     92.41 o 
   1   1   8    10464.73    10219.55    136.34 o 
   2   1   8       32.81       40.23      7.69 o 
   3   1   8     6683.32     6557.96    109.12 o 
   4   1   8       15.05       46.31      7.49 o 
   5   1   8     6347.92     6091.25     90.97 o 
   6   1   8      353.83      357.01     15.66 o 
   7   1   8     1939.65     2021.79     41.22 o 
   8   1   8       51.60       78.80     14.05 o 
   0   2   8    19172.68    18978.29    344.99 o 
   1   2   8      158.25      168.19      9.12 o 
   2   2   8     9222.44     9032.52    137.06 o 
   3   2   8      364.26      397.55     14.85 o 
   4   2   8     9167.42     9045.69    138.95 o 
   5   2   8      244.92      263.42     13.77 o 
   6   2   8     6488.23     6485.85    105.69 o 
   7   2   8       14.36       20.07     10.45 o 
   8   2   8     3101.63     3158.14     64.10 o 
   1   3   8    12749.28    12568.19    184.77 o 
   2   3   8       36.42       60.07      9.16 o 
   3   3   8     4618.27     4833.36     79.88 o 
   4   3   8        1.01       27.96      9.53 o 
   5   3   8     5589.46     5572.75     89.10 o 
   6   3   8       21.06       53.94     10.30 o 
   7   3   8     3683.01     3568.77     65.43 o 
   8   3   8       12.56       33.25     13.05 o 
   0   4   8     8638.22     8797.80    170.83 o 
   1   4   8        0.00        5.69      6.09 o 
   2   4   8     9816.79     9520.24    156.79 o 
   3   4   8      487.25      504.81     18.81 o 
   4   4   8     9113.42     8969.79    150.06 o 
   5   4   8       90.89      134.12     13.14 o 
   6   4   8     5289.47     5227.79    100.24 o 
   7   4   8       43.40       61.69     12.17 o 
   1   5   8     5823.47     5851.87    104.05 o 
   2   5   8        3.59       14.20      7.01 o 
   3   5   8    10401.93    10292.32    168.47 o 
   4   5   8      540.81      554.31     20.69 o 
   5   5   8     9228.72     8811.98    153.35 o 
   6   5   8       36.46       75.16     12.46 o 
   7   5   8     3641.22     3679.76     89.92 o 
   0   6   8     6078.00     6020.10    127.08 o 
   1   6   8      124.88      147.46     10.15 o 
   2   6   8     4709.22     4727.21     78.99 o 
   3   6   8      194.49      236.26     11.44 o 
   4   6   8     5820.63     5701.90    102.04 o 
   5   6   8        0.77       33.34     10.30 o 
   6   6   8     4215.98     4045.48     80.18 o 
   7   6   8        2.39       37.46     13.57 o 
   1   7   8    10142.12     9944.41    149.01 o 
   2   7   8       76.53       91.44      8.82 o 
   3   7   8     8205.38     8324.48    155.25 o 
   4   7   8      285.38      330.70     14.37 o 
   5   7   8     4721.59     4746.73     91.88 o 
   6   7   8       30.91       51.81     12.54 o 
   7   7   8     3556.41     3454.60     69.92 o 
   0   8   8     6498.07     6363.73    129.17 o 
   1   8   8      152.29      175.83     10.71 o 
   2   8   8     6480.85     6394.20    101.20 o 
   3   8   8      352.98      404.69     22.62 o 
   4   8   8     3385.90     3301.76     67.46 o 
   5   8   8        0.20       14.33     10.17 o 
   6   8   8     1401.36     1409.42     37.68 o 
   7   8   8        0.08       28.66     12.61 o 
   1   9   8     9805.06     9603.35    144.89 o 
   2   9   8      359.14      377.13     16.54 o 
   3   9   8     6381.34     6440.16    113.96 o 
   4   9   8       39.36       46.48     10.33 o 
   5   9   8     3236.74     3201.88     65.16 o 
   6   9   8        2.64        1.13     11.68 o 
   7   9   8     2460.38     2450.62     75.74 o 
   0  10   8     2240.27     2269.01     68.31 o 
   1  10   8       62.51       56.63      9.16 o 
   2  10   8     3955.12     3992.82     77.29 o 
   3  10   8     1043.49     1009.31     32.84 o 
   4  10   8     2786.89     2754.37     61.11 o 
   5  10   8       48.14       52.50     12.83 o 
   6  10   8     1161.20     1127.28     37.97 o 
   1  11   8     2468.40     2407.60     51.67 o 
   2  11   8       18.80       23.72     10.44 o 
   3  11   8     5525.71     5408.35    117.67 o 
   4  11   8       94.73      120.69     15.76 o 
   5  11   8     2330.67     2255.60     61.83 o 
   6  11   8        1.00        2.94     13.60 o 
   0  12   8     3293.87     3211.55     85.94 o 
   1  12   8      576.77      581.42     24.17 o 
   2  12   8     2481.96     2574.44     58.01 o 
   3  12   8        3.80        7.23     10.62 o 
   4  12   8     1449.00     1600.00     55.72 o 
   5  12   8       89.86      118.28     17.00 o 
   6  12   8     1838.61     1915.93     61.22 o 
   1  13   8     2997.00     2828.12     59.94 o 
   2  13   8      172.58      162.90     14.72 o 
   3  13   8     1348.30     1321.63     50.06 o 
   4  13   8      120.56      137.94     16.31 o 
   5  13   8      972.81      967.12     35.12 o 
   0  14   8      797.14      944.97     45.08 o 
   1  14   8      164.16      159.69     14.83 o 
   2  14   8     2236.84     2190.94     56.21 o 
   3  14   8      145.62      161.29     19.02 o 
   4  14   8     1219.09     1373.46     52.84 o 
   5  14   8       45.29       42.04     16.48 o 
   1  15   8      459.01      495.40     32.02 o 
   2  15   8       84.12       86.89     18.08 o 
   3  15   8      913.35      900.95     49.72 o 
   4  15   8       17.55       -2.36     17.68 o 
   0  16   8     1385.27     1516.43    112.67 o 
   1  16   8        0.01       -8.64     12.67 o 
   2  16   8     1261.97     1283.62     52.01 o 
   3  16   8        0.14       -3.02     16.01 o 
   1  17   8      543.84      519.01     34.35 o 
   2  17   8        0.20       -6.06     15.10 o 
   0  18   8      608.98      500.93     68.90 o 
   1   1   9       47.17       77.95      9.43 o 
   2   1   9        1.54        2.97      6.49 o 
   3   1   9       43.55       51.34      9.95 o 
   4   1   9      170.35      185.23     13.01 o 
   5   1   9      207.16      215.39     15.06 o 
   6   1   9       11.77       11.00      9.57 o 
   7   1   9       32.42       44.15     12.77 o 
   0   2   9       33.03       40.23     13.88 o 
   1   2   9        0.76       -3.27      6.01 o 
   2   2   9        1.91       10.96      7.12 o 
   3   2   9       82.62       65.66      8.45 o 
   4   2   9        4.62        6.37      8.54 o 
   5   2   9      338.89      303.26     15.94 o 
   6   2   9       25.25       23.39     10.42 o 
   7   2   9        1.92       -2.67     11.34 o 
   1   3   9      252.10      330.17     14.72 o 
   2   3   9      126.31      128.00     13.46 o 
   3   3   9      648.11      715.68     24.45 o 
   4   3   9      223.35      220.33     14.12 o 
   5   3   9      252.09      318.15     19.61 o 
   6   3   9      139.64      145.25     14.79 o 
   7   3   9      681.79      696.27     28.85 o 
   0   4   9       34.07       45.99     12.65 o 
   1   4   9      523.12      496.03     18.86 o 
   2   4   9       62.85       80.27      9.51 o 
   3   4   9      388.44      396.81     14.87 o 
   4   4   9      356.46      371.80     16.18 o 
   5   4   9       11.63        4.83      9.51 o 
   6   4   9       51.09       51.27     13.33 o 
   7   4   9       69.73       58.96     12.86 o 
   1   5   9     3594.08     3523.84     65.58 o 
   2   5   9        3.68        2.17      7.74 o 
   3   5   9     1379.07     1344.30     30.14 o 
   4   5   9      120.83      106.95     10.85 o 
   5   5   9      773.52      822.92     30.53 o 
   6   5   9      133.46      130.42     14.79 o 
   7   5   9      474.87      554.69     25.72 o 
   0   6   9     2958.00     2935.68     80.01 o 
   1   6   9      277.13      282.43     14.73 o 
   2   6   9     1786.53     1707.71     35.39 o 
   3   6   9      121.76      117.96     11.13 o 
   4   6   9      447.05      549.00     18.99 o 
   5   6   9       39.63       25.14     10.33 o 
   6   6   9      125.04      172.17     14.85 o 
   1   7   9     2357.06     2281.62     44.36 o 
   2   7   9      579.28      576.54     20.94 o 
   3   7   9     2581.85     2568.58     52.35 o 
   4   7   9       14.41        4.64      9.26 o 
   5   7   9     1119.36     1157.41     35.68 o 
   6   7   9      199.11      175.98     16.95 o 
   0   8   9     3254.99     3186.71     77.33 o 
   1   8   9       11.60       19.33      8.01 o 
   2   8   9     1828.26     1852.16     41.88 o 
   3   8   9       71.67       81.24     11.16 o 
   4   8   9     1872.88     1949.90     43.83 o 
   5   8   9       21.24       31.14     11.46 o 
   6   8   9     1000.58      973.33     30.27 o 
   1   9   9     3451.26     3300.44     60.21 o 
   2   9   9       18.70       19.14      9.17 o 
   3   9   9     2516.67     2481.45     51.38 o 
   4   9   9       13.10       20.12     11.44 o 
   5   9   9     1675.65     1680.36     56.73 o 
   6   9   9        0.04        2.96     12.41 o 
   0  10   9     1704.94     1709.83     60.46 o 
   1  10   9       10.27        3.03      8.40 o 
   2  10   9     3204.37     3245.43     71.38 o 
   3  10   9      128.23      130.57     15.90 o 
   4  10   9     3423.74     3468.28     77.33 o 
   5  10   9       18.94       22.90     12.53 o 
   1  11   9     1106.81     1117.19     32.10 o 
   2  11   9       88.33      102.18     15.62 o 
   3  11   9     1471.00     1457.64     47.56 o 
   4  11   9      183.31      211.50     19.15 o 
   5  11   9     2311.27     2288.65     66.39 o 
   0  12   9     3926.54     3890.73    106.16 o 
   1  12   9      116.06       98.88     12.83 o 
   2  12   9     2507.06     2622.36     62.74 o 
   3  12   9        2.82        6.51     12.97 o 
   4  12   9     2925.29     3006.11     79.07 o 
   1  13   9     2271.88     2262.82     52.20 o 
   2  13   9       55.01       60.22     14.29 o 
   3  13   9     2874.17     2794.86     70.86 o 
   4  13   9        6.69       12.21     13.21 o 
   0  14   9     3509.11     3398.19     95.42 o 
   1  14   9        0.23       -2.84     11.01 o 
   2  14   9     4472.06     4554.73    110.49 o 
   3  14   9       81.61       65.69     17.66 o 
   1  15   9     4137.35     4179.94    117.94 o 
   2  15   9        6.13       21.09     18.74 o 
   0  16   9     4671.27     4558.91    156.79 o 
   1  16   9       17.79       15.66     18.84 o 
   0   0  10     5334.88     5498.76    231.09 o 
   1   0  10      218.94      225.09     21.19 o 
   2   0  10     6375.81     6380.11    152.07 o 
   3   0  10      197.36      211.72     21.63 o 
   4   0  10     6103.53     6285.65    167.99 o 
   5   0  10       13.32       28.94     18.04 o 
   6   0  10     4064.19     4136.60    120.22 o 
   1   1  10     3806.91     3842.74     71.99 o 
   2   1  10       70.20       67.57     14.23 o 
   3   1  10     5233.80     5308.31     98.55 o 
   4   1  10       38.91       76.34     12.18 o 
   5   1  10     3391.64     3487.48     75.23 o 
   6   1  10       59.94       85.95     14.87 o 
   0   2  10     6998.22     7178.01    225.78 o 
   1   2  10       38.09       37.42      9.36 o 
   2   2  10     6848.54     6885.32    121.93 o 
   3   2  10      115.21      156.08     11.33 o 
   4   2  10     7792.00     7800.54    148.10 o 
   5   2  10        0.02       36.11     12.90 o 
   6   2  10     4345.62     4289.94     93.35 o 
   1   3  10     5681.86     5571.58    108.46 o 
   2   3  10       68.25      102.77     13.84 o 
   3   3  10     7002.19     7006.63    135.81 o 
   4   3  10        5.99       43.26     11.86 o 
   5   3  10     3666.56     3787.55     79.46 o 
   6   3  10       68.67       78.17     15.87 o 
   0   4  10     7281.66     7339.26    185.33 o 
   1   4  10      183.99      220.04     15.62 o 
   2   4  10     7846.47     7777.11    154.23 o 
   3   4  10       63.71       97.96     11.24 o 
   4   4  10     4442.99     4584.18     99.48 o 
   5   4  10       69.22       90.71     14.90 o 
   6   4  10     2472.61     2623.96     72.10 o 
   1   5  10     9909.04     9719.27    181.62 o 
   2   5  10      500.98      509.51     27.72 o 
   3   5  10     5176.98     5392.74    104.67 o 
   4   5  10       15.47       25.55     11.91 o 
   5   5  10     2767.98     2895.58     69.00 o 
   0   6  10     8555.55     8286.12    197.30 o 
   1   6  10        9.52       21.93     10.86 o 
   2   6  10     5916.25     5812.81    110.73 o 
   3   6  10        0.44       25.87     10.61 o 
   4   6  10     2658.40     2678.42     70.56 o 
   5   6  10        0.60       13.28     11.03 o 
   1   7  10     5899.15     5897.12    118.18 o 
   2   7  10      146.35      193.48     15.66 o 
   3   7  10     5095.85     5141.40     97.00 o 
   4   7  10        0.99        7.05     10.53 o 
   5   7  10     2919.91     3059.50     65.76 o 
   0   8  10     1642.89     1707.76    110.05 o 
   1   8  10       88.22      113.87     13.49 o 
   2   8  10     2927.80     2937.75     68.77 o 
   3   8  10       85.86       96.65     12.40 o 
   4   8  10     1948.80     1957.11     49.96 o 
   5   8  10       26.69       35.12     11.77 o 
   1   9  10     3498.63     3554.54     76.94 o 
   2   9  10       57.69       54.02     11.88 o 
   3   9  10     2237.05     2298.26     60.72 o 
   4   9  10        1.77       20.98     12.77 o 
   0  10  10     2485.25     2408.66     97.18 o 
   1  10  10       32.56       29.80     15.32 o 
   2  10  10     2057.65     2051.09     59.28 o 
   3  10  10        3.93        5.13     12.50 o 
   4  10  10     1203.34     1325.26     47.93 o 
   1  11  10     2854.64     2759.73     69.35 o 
   2  11  10        2.52        1.67     12.43 o 
   3  11  10     2251.86     2283.58     64.07 o 
   0  12  10     1582.83     1663.50     76.45 o 
   1  12  10      143.12      126.19     18.21 o 
   2  12  10     1831.34     1949.40     52.01 o 
   3  12  10      138.50      130.71     19.09 o 
   1  13  10     1363.41     1481.07     66.19 o 
   2  13  10       12.37       15.15     13.63 o 
   1   1  11       21.59       34.95     11.79 o 
   2   1  11        8.30       -0.06      9.11 o 
   3   1  11        2.91       10.30      9.87 o 
   4   1  11        2.81        1.96     10.51 o 
   0   2  11       75.90       92.06     23.28 o 
   1   2  11       39.98       32.93     11.64 o 
   2   2  11        0.61        0.99     10.11 o 
   3   2  11       44.39       31.12     11.22 o 
   4   2  11       87.95       83.91     14.42 o 
   1   3  11     1041.66     1037.77     43.27 o 
   2   3  11       86.16       92.96     12.91 o 
   3   3  11      252.78      295.36     18.52 o 
   4   3  11      111.51       92.87     14.47 o 
   0   4  11     2516.72     2266.73     83.62 o 
   1   4  11        1.58        0.39     10.25 o 
   2   4  11       14.67       13.65     10.20 o 
   3   4  11       64.18       70.91     13.90 o 
   4   4  11      124.34      128.61     18.62 o 
   1   5  11      893.60      957.13     32.40 o 
   2   5  11       63.77       46.07     10.36 o 
   3   5  11      351.40      426.17     22.83 o 
   4   5  11        3.21        1.65     12.10 o 
   0   6  11      523.25      704.50     55.65 o 
   1   6  11        0.14        1.43     10.88 o 
   2   6  11      191.42      214.28     15.21 o 
   3   6  11       32.78       42.02     13.24 o 
   4   6  11     1201.75     1145.34     35.78 o 
   1   7  11     1562.34     1627.70     47.29 o 
   2   7  11       87.40       62.50     13.41 o 
   3   7  11     1376.48     1465.19     42.51 o 
   0   8  11     2748.61     2830.82    101.39 o 
   1   8  11       15.47       13.73     12.48 o 
   2   8  11      657.80      752.05     25.04 o 
   3   8  11       35.31       40.00     13.63 o 
   1   9  11     1373.13     1335.94     43.74 o 
   2   9  11        2.93        4.76     12.56 o 
   0  10  11     2104.17     2267.11    110.52 o 
   1  10  11        4.46        5.47     15.25 o 
   0   0  12     5210.02     5403.31    277.74 o 
   1   0  12       36.84       59.07     21.75 o 
   2   0  12     5099.98     5288.20    204.18 o 
   1   1  12     4159.07     4187.56    102.39 o 
   2   1  12        1.27       28.20     13.61 o 
   0   2  12     5029.44     5054.54    180.14 o 
   1   2  12       15.52       35.10     15.31 o 
   2   2  12     4369.65     4524.76     97.31 o 
   1   3  12     3216.68     3319.23     96.40 o 
   2   3  12       19.89       23.04     13.10 o 
   0   4  12     3449.68     3488.46    124.33 o 
   1   4  12       23.66       41.84     14.57 o 
   1   5  12     3379.86     3479.56     85.45 o 
                                                 
